# Supplementary material for: Social participation and physical prefrailty in older Japanese adults: The Shimane CoHRE study
Source: PLoS One. 2020 Dec 16;15(12):e0243548. doi: 10.1371/journal.pone.0243548 (PMC7743931; doi:10.1371/journal.pone.0243548)
Supplement: S1 Data — (XLSX) [file pone.0243548.s003.xlsx]

## Sheet: Deta_plosone
Imputation_Detaset	BMI	smoking	slow_walking	weakness	lowPA	weight_loss	exhaustion	frailty	volunteer	sports	neighborhood	religious	salon	TotalSP	gender	working	livingArrengement	age	education	medication
0	24.1	2	1	0	1	0	1	2							1			2	1	0
0	23.8	2	0	1	0	0	0	1	1	1			1		1	2		2	2	2
0	28.7	2	0	0	0	0	0	0	0	1	0	1	0	2	1			2	3	0
0	26.3	2	0	0	0	0	0	0	0	0	0	0	0	0	1	2		2	3	2
0	25.9	2	1	0	0	0	0	1					1		1			2	3	0
0	19.9	2	0	0	0	1	0	1							1			2	3	1
0	25.2	2	0	0	0	0	0	0	0	0	1	1	0	2	1	1		2	1	1
0	25.2	2	0	0	0	1	0	1	1	0	1	0	0	2	1			2	3	2
0	17.5	2	0	0	0	0	0	0	0	0	1	0	0	1	1			2		1
0	25.4	2	0	0	0	1	0	1							1	2		2	3	1
0	18.7	2	0	0	0	0	0	0	0	0	1	0	0	1	1	2		2	3	2
0	22	2	0	0	0	0	1	1	0	0	1	0	0	1	1			1	3	1
0	18.1	2	0	1	0	0	1	1	1	0	1	1	1	4	1	1		1	2	0
0	22.6	2	1	0	0	0	1	1	0	0	0	0	0	0	1	1		1	3	0
0	22.2	2	1	1	0	0	0	1	0						1	1		1	3	0
0	25.3	2	1	0	0	0	0	1	0				0		1			1		0
0	25.9	2	0	0	0	0	0	0	0	1	1	1	0	3	1	1		1	2	0
0	23.4	2	0	0	0	0	0	0	1	0	1	0	1	3	1	1		1	2	0
0	21.4	2	1	1	0	0	0	1					1		1			1		2
0	23.3	2	1	0	0	1	1	2							1			1	3	1
0	22.3	2	0	0	0	0	0	0				1	1		1			1	3	0
0	19	2	0	0	0	0	0	0	0	1	1	0	0	2	1	1		1	2	1
0	27.9	2	0	0	0	0	1	1	1	0	0	0	1	2	1			1	2	2
0	19.6	2	1	1	0	1	1	2	0	0	0	1	0	1	1	1		1	3	0
0	21.9	2	1	1	0	0	1	2				1	1		1	1		1	3	0
0	22.9	2	1	0	0	0	0	1	0	0	0	0	0	0	1	1		1	3	2
0	25.6	2	1	0	0	1	0	1		1					1	1		1	3	1
0	25.3	2	1	0	0	0	0	1	0	0	0	1	0	1	1			1	3	2
0	23.7	2	0	0	1	0	0	1	0	0	0	0	0	0	1			1	3	0
0	24.1	2	1	0	0	0	0	1	0	0	0	0	0	0	1	1		1	3	1
0	30	2	1	0	0	0	0	1	0	0	1	1	0	2	2	1		2	2	1
0	17.8	2	1	0	0	0	0	1	1	1	1	1	0	4	2	1		2	2	2
0	20.7	1	0	1	0	0	0	1	0	0	1	1	1	3	2	1		2	1	0
0	20.5	2	0	0	0	0	0	0							2			2	3	2
0	29.3	2	0	0	0	1	0	1	0	0	1	0	0	1	2	1		2	2	2
0	23.6	2	0	0	0	0	0	0	1	0	1	0	0	2	2	1		1	3	2
0	21.5	2	1	1	1	0	1	2							2			1		2
0	19.9	2	1	0	0	0	0	1							2			1		2
0	23.8	2	0	0	0	1	0	1	1	1	1	1	1	5	2	1		1	1	0
0	20.6	2	1	0	0	0	0	1	0	0	1	0	0	1	2	1		1	2	1
0	22.1	2	0	0	0	0	0	0	0	1	0	0	0	1	1		1	2	2	2
0	16.3	2	0	0	0	0	1	1	0	0	0	1	0	1	1	1	1	2	2	2
0	18.3	2	0	0	0	0	0	0	0	0	1	0	0	1	1		1	2	1	2
0	19.7	2	0	0	0	0	0	0	0	0	0	0	0	0	1	2	1	2	1	2
0	18.9	2	0	0	0	0	0	0	0	0	1	0	0	1	1	1	1	2	2	2
0	23.4	2	0	0	1	0	1	1	0	0	1		1		1	1	1	2	2	2
0	22	2	0	0	1	0	0	1	0	0	1	0	0	1	1	1	1	2	3	1
0	19.9	2	0	0	0	0	0	0	1						1		1	2	2	2
0	28.8	2	0	0	0	0	0	0	0	1	0	0	1	2	1		1	2	3	1
0	20.7	2	0	0	0	0	0	0	0	1	0	0	0	1	1	2	1	2	3	2
0	19.7	2	1	1	0	0	0	1	0	0	0	0	0	0	1	1	1	2	1	0
0	20.6	2	1	0	0	0	0	1	1	0	1	0	0	2	1		1	2	3	2
0	22.7	2	0	0	0	0	0	0	1	1	1	1	1	5	1	1	1	2	1	1
0	23.9	2	0	0	0	0	0	0	0	1	1	1	1	4	1	2	1	2	1	0
0	21.6	1	0	0	0	0	0	0	1	1	1	1	1	5	1	2	1	2	3	2
0	22.1	2	0	0	0	0	0	0	1	0	0	0	1	2	1	1	1	2	3	2
0	26.3	2	0	0	1	0	0	1	1	1	0	0	1	3	1		1	2	3	0
0	19.9	2	0	0	0	0	1	1	1	0	1	1	1	4	1	1	1	2	2	2
0	22	2	0	0	0	0	0	0	0	0	1	0	0	1	1	1	1	2	2	1
0	25.8	2	0	0	0	0	0	0	1		1	1	1		1	1	1	2	2	1
0	24.7	2	0	0	0	0	0	0	1	0	1	1	0	3	1	1	1	2	2	1
0	23.6	2	0	0	0	0	1	1	0	0	1	1	1	3	1		1	2	2	1
0	17.1	2	0	0	0	1	1	1							1	1	1	2	3	2
0	19.4	2	0	0	0	0	1	1	1	1	0	1	0	3	1		1	2	1	2
0	19.4	2	0	0	0	0	0	0	0	1	1	0	0	2	1	1	1	2	1	2
0	25.9	2	0	0	0	0	0	0	0	0	0	0	0	0	1	1	1	2	2	2
0	22.1	1	1	0	0	0	0	1	0	0	0	0	0	0	1	1	1	2	1	2
0	19.2	1	0	0	0	0	0	0	1	0	1	0	0	2	1	1	1	2	1	0
0	20.9	2	0	0	0	0	1	1	1	0	1	1	1	4	1	1	1	1	3	2
0	25.4	2	0	0	1	0	1	1			1				1	1	1	1	3	0
0	16.2	2	0	1	0	0	0	1			1				1	1	1	1	1	2
0	23.3	2	0	0	0	0	0	0	1	1	1	1	0	4	1	1	1	1	2	0
0	30.3	2	1	0	0	0	0	1	0	1	1	1	1	4	1	1	1	1	2	2
0	21.5	2	0	1	0	0	0	1	0	0	0	0	0	0	1	1	1	1	1	2
0	18.4	2	0	1	0	0	1	1	0	1	1	1	1	4	1	1	1	1	3	0
0	18.3	2	0	1	1	1	1	2	0				1		1	1	1	1	2	1
0	20	2	0	0	0	0	0	0	1	0	1	1	1	4	1	1	1	1	3	0
0	31.6	2	1	1	0	0	0	1	0	0	0	0	0	0	1	1	1	1	3	1
0	26.4	2	1	1	0	0	0	1					1		1		1	1		0
0	20.3	2	0	0	0	0	0	0	1				1		1	2	1	1	3	1
0	24.4	2	1	1	0	0	0	1	1	0	1	1	0	3	1		1	1	3	1
0	22.7	2	0	0	0	0	0	0	0	0	1	0	1	2	1	1	1	1	1	1
0	26.6	2	0	0	0	0	0	0	1		1				1	1	1	1	1	2
0	24.7	2	1	0	0	0	0	1	0	0	0	0	0	0	1		1	1	3	2
0	21.9	2	0	0	0	0	0	0			1	1	1		1	1	1	1	2	1
0	22.9	2	0	0	0	0	0	0	1	0	1	1	0	3	1	1	1	1	3	0
0	21.6	2	0	0	0	0	0	0	0	0	1	1	1	3	1	1	1	1	2	1
0	20.8	2	1	0	0	0	0	1	0	0	0	0	1	1	1		1	1	2	0
0	20.9	2	0	0	0	0	0	0	1	0	1	1	0	3	1	1	1	1	1	2
0	20.7	2	0	0	0	0	1	1	0	0	0	0	1	1	1		1	1	2	2
0	24.5	2	1	0	0	0	0	1	0	1	0	1	1	3	1	1	1	1	3	0
0	27.1	2	1	0	0	0	0	1	1	1	0	0	1	3	1	1	1	1	3	2
0	25.9	2	0	0	0	0	0	0	1	0	1	1	1	4	1	1	1	1	3	2
0	22.9	2	1	1	0	0	0	1	1	1	0	1	0	3	1	1	1	1	3	2
0	20.8	2	0	1	0	0	0	1					1		1	1	1	1	3	1
0	26	2	1	0	1	0	0	1	1		1				1	1	1	1	1	1
0	18.7	2	1	1	0	0	1	2		1	1	1	1		1	1	1	1	1	1
0	25	2	0	0	0	0	0	0	1	1	1	1	1	5	1	1	1	1	3	1
0	20.8	2	0	0	0	0	0	0	1	1	1	1	0	4	1	1	1	1	1	1
0	21.6	2	0	0	0	0	0	0	0	0	1	0	0	1	1		1	1		1
0	20.5	2	1	1	0	1	0	2	0	0	1	0	0	1	1	2	1	1	2	1
0	23.5	2	0	1	0	0	0	1	1	1	1	1	1	5	1		1	1	1	1
0	21.3	2	0	0	0	0	0	0	1	1	1	1	0	4	1	1	1	1	2	1
0	18.3	2	0	0	0	0	0	0			1		1		1	1	1	1	1	1
0	20.7	2	0	0	0	1	1	1	0	1	1	1	0	3	1	1	1	1	2	1
0	18.1	2	0	1	0	0	0	1	1	0					1	1	1	1	2	1
0	26.2	2	1	1	0	0	0	1		1					1	1	1	1	3	0
0	22.7	2	0	0	0	0	0	0	0	0	1	1	0	2	1	1	1	1	2	1
0	21.1	2	1	1	0	0	0	1							1	1	1	1	2	1
0	23.2	2	0	0	0	0	0	0	0	0	0	0	1	1	1	1	1	1	2	1
0	19.6	2	0	0	0	0	1	1	1	0	1	1	0	3	1	1	1	1	2	0
0	19.3	2	0	0	0	0	1	1	0	0	1	0	0	1	1	1	1	1	1	0
0	28.9	2	0	0	0	1	1	1	1	1	1	0	0	3	1	1	1	1	3	0
0	14.8	2	0	0	0	0	0	0				1			1	1	1	1	3	0
0	23.8	2	0	0	0	0	0	0	0	0	1	0	0	1	1	1	1	1	2	1
0	27.1	2	0	0	0	0	0	0	0	0	1	0			1	1	1	1	3	0
0	25	2	0	0	0	0	0	0	0	0	1	0	0	1	1	2	1	1	2	1
0	27	1	0	0	1	0	0	1	0	0	1	1	0	2	2	1	1	2	2	2
0	25.5	1	0	0	1	0	0	1	0	0	0	1	0	1	2	2	1	2	1	2
0	22.1	2	0	0	1	0	0	1	0	0	0	0	0	0	2	1	1	2	1	2
0	16.1	2	0	0	0	0	0	0	0	0	0	0	0	0	2	1	1	2	2	2
0	21.2	1	0	0	0	0	1	1	0	0	1	1	0	2	2	2	1	2	1	2
0	27.3	1	0	0	0	0	0	0	0	0	1	1	0	2	2	1	1	2	2	2
0	24.5	2	0	0	0	0	0	0	1	1	1	1	0	4	2	2	1	2	2	2
0	28.9	2	0	0	0	0	0	0	0	0	1	0	0	1	2	1	1	2	2	1
0	23.3	1	0	0	0	0	1	1	0	0	1	1	0	2	2	2	1	2	2	1
0	17.1	2	0	0	0	0	0	0	0	0	1	1	0	2	2	1	1	2	2	2
0	25	1	0	0	1	0	0	1	0	0	0	0	0	0	2	1	1	2	2	1
0	32.3	1	1	1	0	0	0	1	0	0	1	1	0	2	2	1	1	2	2	0
0	23.6	2	0	0	1	0	0	1	0	0	0	0	0	0	2	1	1	2	2	1
0	25.1	2	0	0	0	0	0	0	0	0	0	1	0	1	2	2	1	2	3	2
0	24.9	2	0	0	0	0	0	0	1	0	0	1	1	3	2	2	1	2	2	2
0	28.4	2	0	0	1	0	0	1	0	0	0	0	0	0	2	2	1	2	1	1
0	25.6	2	1	0	0	1	1	2	0	0	1	1	0	2	2	1	1	1	3	0
0	24.6	2	0	0	0	1	0	1	0	0	0	0	0	0	2		1	1	3	0
0	15.4	2	0	0	0	0	0	0	0	0	1	0	0	1	2	2	1	1	2	2
0	24.5	2	0	0	0	0	1	1	1	0	1	1			2		1	1	1	1
0	20.3	2	0	0	0	0	0	0	1	0	1	1	0	3	2	2	1	1	2	1
0	25.5	2	0	0	0	0	0	0	1	1	1	1	1	5	2	2	1	1	3	1
0	23.7	2	0	1	0	0	0	1	0	0	0	0	0	0	2	1	1	1		1
0	23.8	2	0	0	0	1	0	1	1	0	1	1	0	3	2	2	1	1	2	1
0	23.6	2	0	0	0	0	0	0	0	1	1	1	1	4	2		1	1	3	1
0	25.8	2	0	0	1	0	0	1	0	0	0	0	0	0	2		1	1	3	1
0	21.3	2	0	0	0	0	0	0	0	0	1	1	0	2	2	2	1	1	3	2
0	19.5	2	0	0	0	0	0	0	0	0	1	1	0	2	1	1	2	2	2	2
0	24.1	2	0	0	1	0	0	1	1	0	1	1	0	3	1	1	2	2	1	2
0	28.9	2	0	0	1	0	0	1	0	0	1	0	0	1	1	2	2	2	2	2
0	18.3	2	0	0	1	0	0	1	0	0	1	0	0	1	1	1	2	2	1	2
0	17.5	2	0	1	0	0	0	1	1	1	1	1	0	4	1	1	2	2	1	2
0	24.9	2	0	0	0	0	1	1	1	0	1	1	0	3	1	2	2	2	1	1
0	23.9	2	0	0	1	0	1	1	1	1	1	0	0	3	1	2	2	2	1	2
0	21.2	2	0	0	0	0	0	0	1	1	1	0	0	3	1		2	2	1	2
0	25.4	2	0	0	0	0	1	1	0	0	0	0	0	0	1		2	2	3	0
0	23.8	2	0	0	0	1	1	1	0	0	1	1	0	2	1	2	2	2	2	2
0	20.5	2	0	0	0	0	0	0	0	0	1	0	1	2	1	2	2	2	2	2
0	28	2	0	0	0	0	0	0	0	0	1	1	1	3	1	1	2	2	2	1
0	19.3	2	0	0	0	0	0	0	0	0	1	0	0	1	1	1	2	2	2	2
0	17.2	2	0	0	0	0	0	0	0	0	1	0	0	1	1		2	2	2	1
0	21	1	0	0	1	0	0	1	0	0	1	1	0	2	1	1	2	2	1	2
0	20.9	2	0	0	0	0	0	0	0	0	1	0	0	1	1	2	2	2	1	2
0	21.6	2	0	0	1	0	0	1	0	0	1	0	0	1	1	1	2	2	2	2
0	17.2	2	0	0	0	0	0	0	1	0	1	1	0	3	1	1	2	2	1	2
0	27.7	2	0	0	0	0	0	0	1	0	1	1	0	3	1	2	2	2	1	0
0	19.6	2	0	0	1	0	0	1	0	0	1	1	0	2	1	2	2	2	1	2
0	17.5	2	0	0	0	0	0	0	1	1	0	0	0	2	1	1	2	2	1	2
0	24	2	0	0	0	0	0	0	1	0	0	0	0	1	1	1	2	2	1	2
0	23.6	2	0	0	0	0	1	1	0	0	1	0	0	1	1		2	2	2	2
0	22.6	2	0	0	0	1	1	1	1	0	1	0	0	2	1	1	2	2	2	2
0	23.9	2	1	1	0	0	0	1	0	0	1	0	0	1	1	2	2	2	3	1
0	21.3	2	0	0	0	0	0	0	0	0	0	0	0	0	1		2	2	2	1
0	23.7	2	0	0	0	0	0	0	0	1	0	1	0	2	1	2	2	2	1	1
0	24	2	0	0	0	0	0	0	0	0	0	0	0	0	1	1	2	2	2	0
0	16.3	2	0	0	0	0	0	0	0	0	1	0	0	1	1	1	2	2	1	2
0	18.8	2	0	0	0	0	0	0	0	0	0	0	0	0	1	1	2	2	2	2
0	19.8	2	0	0	0	0	0	0	1	0	1	0	0	2	1		2	2	2	1
0	29.3	2	0	0	0	0	0	0	1	0	1	0	1	3	1	2	2	2	1	2
0	29.7	2	1	0	0	0	1	1	1	0	0	0	1	2	1	2	2	2	3	0
0	21.7	2	0	0	1	0	0	1	0	0	1	0	0	1	1	2	2	2	1	2
0	25.2	2	0	0	0	0	0	0	0	0	1	0	0	1	1	2	2	2	1	2
0	22.6	2	0	0	0	1	0	1	1	0	0	0	0	1	1		2	2	2	2
0	20.2	2	0	0	1	0	0	1	1	0	1	0	0	2	1	2	2	2	1	2
0	19	2	0	0	0	0	1	1	0	0	0	0	0	0	1	1	2	2	2	2
0	21.1	2	0	0	0	0	0	0	1	1	1	1	1	5	1	1	2	2	1	0
0	21.4	2	0	0	0	0	1	1	0	0	1	0	0	1	1	2	2	2	3	2
0	22.1	2	0	0	0	0	0	0	0	1	1	0	0	2	1		2	2	2	2
0	26.5	2	0	0	0	0	0	0	0	0	1	0	0	1	1		2	2	3	1
0	21.6	2	0	0	0	0	1	1	1	0	0	0	0	1	1		2	2	2	2
0	23.2	2	0	0	0	0	0	0	1	1	0	0	0	2	1		2	2	1	2
0	22.5	2	1	0	1	0	0	1	0	0	1	1	0	2	1	2	2	2	1	2
0	27.6	2	1	0	0	0	0	1	0	0	0	1	0	1	1		2	2	3	1
0	16.6	2	0	0	0	0	0	0	0	0	0	0	0	0	1	1	2	2	2	2
0	19.7	2	0	0	0	0	0	0	1	0	1	0	0	2	1		2	2	1	2
0	22.9	2	1	0	0	0	1	1	1	0		0	0		1	1	2	2	3	2
0	24	2	0	0	0	0	0	0	1	0	1	1	0	3	1		2	2	1	2
0	26.1	2	0	0	0	0	1	1	0	0	0	0	0	0	1		2	2		1
0	26.7	2	0	0	0	0	0	0							1		2	2	3	1
0	28.7	2	0	0	0	0	0	0	0	0		0	1		1		2	2	1	2
0	16.9	2	0	0	0	0	0	0	0	0	0	0	0	0	1	1	2	2	1	2
0	24.4	2	0	0	0	1	1	1							1		2	2	3	2
0	23.5	2	0	0	0	0	0	0					1		1		2	2	3	2
0	23.7	2	0	0	0	0	1	1	1	0	1	1	1	4	1	1	2	2	2	0
0	21.6	2	0	0	0	0	0	0	1	0	1	1	0	3	1		2	2	2	1
0	26.5	2	1	0	0	0	1	1							1		2	2	2	1
0	22.6	2	0	0	0	0	0	0	1	1			1		1	1	2	2	1	0
0	16.4	2	0	0	0	0	0	0	0	1	1	0	0	2	1	2	2	2	2	0
0	25.3	2	0	0	0	0	1	1	0	0	1	1	0	2	1	2	2	2	3	2
0	19.6	2	0	0	0	0	0	0	1	0	1	0	0	2	1		2	2	2	2
0	20.2	2	0	0	0	0	1	1	0	1	0	1	0	2	1	1	2	2	2	1
0	21.6	2	0	0	0	0	0	0	0	0	0	0	0	0	1		2	2	1	1
0	27.5	2	0	0	0	0	0	0	0	0	0	0	0	0	1	1	2	2	3	1
0	19.4	2	0	0	0	0	0	0	1	1	1	0	0	3	1	2	2	2	2	1
0	20.7	2	0	0	0	0	0	0	0	0	1	1	0	2	1	1	2	2	1	0
0	22.8	2	0	0	0	0	0	0	0	0	0	0	1	1	1		2	2	2	2
0	20.9	2	0	0	0	0	0	0	1	0	1	1	0	3	1	1	2	2	3	1
0	21.1	2	0	0	0	0	1	1	0	0	0	0	0	0	1	1	2	2	2	2
0	15.7	2	0	0	0	0	1	1	1	0	0	1	0	2	1	1	2	2	2	1
0	25.4	2	0	0	0	0	0	0	1	0	1	1	0	3	1	1	2	2	2	1
0	24.1	2	0	0	0	0	0	0	1	1	1	0	1	4	1		2	2	2	1
0	25.5	2	0	0	0	0	1	1	1				1		1		2	2	1	2
0	16.2	2	0	0	0	0	0	0	0	1	1	1	0	3	1	1	2	2	2	1
0	22.7	2	0	0	0	0	0	0	0	0	1	0	0	1	1	1	2	2	1	0
0	23.5	2	0	0	0	0	0	0	1	0	0	0	1	2	1	1	2	2	1	2
0	23.1	2	0	0	0	0	0	0	1	1	1	1	1	5	1		2	2	1	1
0	27.2	2	0	0	0	0	1	1	1	0	1	1	1	4	1		2	2	1	1
0	19.5	2	0	0	0	0	0	0	1	1	1	1	0	4	1	1	2	2	2	2
0	23.3	2	1	0	0	0	0	1	1	0	1	0	1	3	1		2	2	2	2
0	18.3	2	0	0	0	1	0	1		1	1				1	1	2	2	1	2
0	20.2	2	0	0	0	1	0	1	0	0	1	0	1	2	1	2	2	2	2	0
0	22.7	2	0	0	0	1	0	1	1	0	0	0	0	1	1	2	2	2	2	2
0	23.3	2	1	0	0	0	0	1	0	1	1	1	0	3	1		2	2	1	1
0	24.1	2	1	1	0	0	0	1	0	0	1	1	0	2	1		2	2	3	2
0	26.3	2	0	0	0	0	0	0	0	1	0	0	0	1	1	1	2	2	2	0
0	22.6	2	0	0	0	0	0	0	1	0	1	0	0	2	1	2	2	2	1	1
0	29.4	2	0	0	0	0	0	0	0	0	0	0	0	0	1	1	2	2	1	1
0	23.2	2	0	0	0	0	0	0	1	1	1	1	1	5	1	1	2	2	2	1
0	20.6	2	0	0	0	1	0	1			1	1	1		1		2	2	3	2
0	21.4	2	0	0	1	0	0	1	1		1		1		1		2	2	2	2
0	21.2	2	1	0	0	0	0	1							1	2	2	2	3	1
0	19.7	2	0	0	0	0	0	0	1	0	1	0	1	3	1	1	2	2	1	2
0	25.2	2	0	0	1	0	0	1	0	0	1	1	0	2	1	1	2	2	2	1
0	17.9	2	0	0	0	0	0	0	0	0	1	0	0	1	1	2	2	2	1	2
0	23.4	2	1	0	1	0	0	1	0	0	0	0	0	0	1	1	2	2	2	0
0	19.2	2	0	0	0	0	0	0	0	0	1	0	0	1	1	2	2	2	3	2
0	21.7	2	0	0	0	0	1	1	1	0	1	1	1	4	1	1	2	2	2	1
0	21.3	2	0	0	0	0	0	0	1	0	0	0	1	2	1		2	2	2	2
0	23.4	2	0	0	0	0	0	0	1	1	1	1	1	5	1	1	2	2	2	1
0	23.8	2	0	0	0	0	1	1	1	1	1	0	1	4	1	1	2	2	1	1
0	25.2	2	0	0	0	0	0	0	1	0	1	0	0	2	1	2	2	2	2	2
0	26.9	2	0	0	0	0	0	0	1	1	1	1	0	4	1	2	2	2	2	2
0	29.2	2	0	0	0	0	0	0	0	0	0	0	0	0	1	2	2	2	1	1
0	25.4	2	0	0	1	1	0	1	0	0	0	0	0	0	1	2	2	2	3	1
0	32.6	2	0	0	0	0	0	0	1	0	0	1	0	2	1	2	2	2	3	2
0	19.4	2	0	0	0	0	1	1	0	0	0	0	0	0	1		2	2	1	2
0	22.5	2	0	0	1	1	0	1	1	0	1	1	0	3	1	1	2	2	2	0
0	20.5	2	0	0	0	0	0	0	0	0	1	1	0	2	1	1	2	2	2	2
0	23.6	2	0	0	0	0	1	1	0	0	0	1	0	1	1	1	2	2	2	0
0	27.8	2	0	0	1	1	0	1	0	0	1	1	1	3	1	1	2	2	3	0
0	20.4	2	0	0	0	0	0	0	0	0	0	1	0	1	1	1	2	2	1	0
0	30.5	2	0	0	0	0	0	0	0	0	0	0	0	0	1		2	2	3	2
0	20.9	2	0	0	1	0	0	1	0	0	0	0	0	0	1	1	2	2	2	2
0	20.2	2	0	0	0	0	0	0	1	1	1	1	0	4	1	1	2	2	2	1
0	25.7	2	0	0	0	0	1	1	1	0	1	1	1	4	1	2	2	2	2	1
0	22.4	2	0	0	0	1	0	1	1	1					1	2	2	2	1	0
0	21.5	2	0	0	0	0	0	0	0	0	0	0	0	0	1	1	2	2	2	0
0	24	2	1	0	0	0	0	1	0	0	0	0	0	0	1	2	2	2	1	0
0	21.3	2	0	0	0	0	0	0	0	1	1	0	1	3	1	1	2	2	1	2
0	20.3	2	0	0	0	0	0	0	0	0	0	1	0	1	1	1	2	2	2	1
0	20.9	2	0	0	0	0	0	0	0	0	1	1	0	2	1	2	2	2	2	1
0	18.7	2	0	0	0	0	0	0	0	0	1	0	0	1	1		2	2	3	1
0	19.9	2	0	0	0	0	0	0	0	0	1	0	1	2	1	1	2	2	2	1
0	20.4	2	0	0	0	0	0	0	0	0	1	1	0	2	1	1	2	2	2	0
0	28.3	2	0	0	0	1	1	1	0	0	0	0	0	0	1	2	2	2	3	0
0	20.2	2	1	0	1	0	0	1	0	0	0	0	0	0	1	2	2	2	1	2
0	21.4	2	0	0	0	0	0	0	0	0	0	0	0	0	1	1	2	2	2	2
0	19.9	2	0	0	0	0	0	0	0	1	1	1	0	3	1	2	2	2	2	2
0	21.7	2	0	0	0	0	0	0	1	0	1	1	0	3	1	2	2	2	1	2
0	27.3	2	0	0	0	0	0	0	0	0	1	0	0	1	1	1	2	2	1	0
0	23.6	2	1	1	0	1	0	2	0	0	0	0	0	0	1	1	2	2	3	1
0	26.6	2	1	0	0	0	0	1	1	0	1	0	1	3	1	2	2	2	1	2
0	24.2	2	0	0	0	0	0	0	0	0	1	0	0	1	1		2	2	1	1
0	24.2	2	0	0	0	0	0	0	0	0	1	0	0	1	1	1	2	2	3	2
0	24.6	2	0	0	0	1	1	1	1	0	1	0	0	2	1	1	2	2	1	1
0	23.4	2	0	0	0	0	0	0	1	1	1	0	1	4	1	1	2	2	3	2
0	21.1	2	0	0	0	0	0	0	1	0	1	1	1	4	1	1	2	2	1	2
0	24.7	2	0	0	0	0	0	0	0	0	1	0	1	2	1	1	2	2	2	2
0	24.8	2	0	0	0	0	0	0	0	0	1	0	1	2	1	1	2	2	1	1
0	34	2	0	0	0	0	0	0	1	0	1	0	0	2	1	1	2	2	2	2
0	24.8	2	0	0	0	1	0	1	0	0	0	0	0	0	1		2	2	2	2
0	27.3	2	0	0	0	0	0	0	0	1	0	0	0	1	1	1	2	2	2	0
0	21.1	2	0	0	0	1	0	1	0	1	1	0	0	2	1		2	2	3	1
0	18.6	2	0	0	0	0	0	0	0	0	1	1	0	2	1	2	2	2	2	1
0	23.4	2	0	0	0	0	1	1	1	0	1	1	1	4	1	1	2	2	1	1
0	30.4	2	0	0	1	0	0	1	0	0	1	1	0	2	1	1	2	2	1	1
0	24	2	0	0	0	1	0	1	0	0	0	0	0	0	1	2	2	2	3	1
0	21.5	1	0	0	1	0	0	1	1	0	1	1	0	3	1	1	2	2	3	2
0	17	2	0	1	0	0	1	1							1	1	2	2	3	1
0	19	2	0	0	0	0	0	0	0	0	1	0	0	1	1		2	2	2	2
0	20.7	2	1	0	0	0	0	1							1		2	1		1
0	20.5	2	0	0	0	0	0	0	0	0	0	0	0	0	1		2	1	1	2
0	27.2	2	0	0	0	1	0	1	1	0	1	0	1	3	1	1	2	1	3	1
0	19	2	0	0	0	0	0	0					1		1		2	1	3	2
0	23	2	0	0	0	0	0	0	0	1	1	0	0	2	1	1	2	1	3	2
0	28.7	2	0	0	0	0	0	0							1		2	1	3	1
0	21.5	2	1	1	0	0	0	1							1	1	2	1	3	1
0	25.4	2	0	0	0	0	0	0							1	1	2	1	3	2
0	19.9	2	0	1	0	1	0	1	0	1	0	0	0	1	1	1	2	1	1	2
0	21.1	2	1	1	1	0	1	2	0	0	1	0	1	2	1	1	2	1	2	1
0	25.4	2	1	1	0	0	1	2	0	0	0	0	0	0	1		2	1	3	0
0	23.4	2	0	0	0	0	0	0	1	1	1	1	1	5	1		2	1	3	0
0	31.6	2	1	0	1	1	0	2	1	0	0	0	1	2	1		2	1	3	0
0	19.4	2	1	1	1	0	0	2	0	0	0	0	0	0	1	2	2	1	3	2
0	24.1	2	0	0	0	0	0	0	0	0	1	1	0	2	1	1	2	1	3	2
0	22.5	2	1	0	0	0	0	1		1					1		2	1	3	1
0	16.1	2	0	1	0	0	0	1	1		1				1	1	2	1	3	1
0	19	2	1	0	0	0	0	1	0	0	0	0	1	1	1	1	2	1	3	2
0	29.9	2	0	0	0	0	0	0		1			1		1	1	2	1	3	0
0	21.2	2	0	0	0	0	0	0	0	0	1	0	0	1	1	1	2	1	1	0
0	23.7	2	0	1	0	0	0	1	1	0	1	1			1		2	1	3	1
0	21.8	2	0	1	0	0	0	1	0	0	0	0	0	0	1	1	2	1	2	2
0	23	2	0	0	0	0	1	1	1	0	1	1	0	3	1	1	2	1	2	0
0	19.5	2	0	0	0	0	0	0	1	1	1	0	0	3	1		2	1		2
0	28	2	0	1	0	0	0	1					1		1		2	1		0
0	24.3	2	0	0	0	0	0	0					1		1		2	1	2	0
0	19.3	2	0	1	0	0	1	1	0	0	1	0	1	2	1	1	2	1	3	0
0	24.8	2	0	0	0	0	1	1	0	1	0	0	0	1	1	1	2	1	3	1
0	21.5	2	0	1	0	1	0	1		1					1		2	1		2
0	22.8	2	1	0	1	0	1	2	0	0	0	0	0	0	1		2	1	3	1
0	26.7	2	0	0	0	0	0	0							1	1	2	1	3	1
0	21.9	2	1	0	0	0	0	1	0	0	0	0	0	0	1		2	1	1	1
0	25.5	2	0	0	0	0	0	0	0	0	0	0	1	1	1	1	2	1	3	1
0	30.2	2	1	0	0	0	0	1	0	1	0	1	0	2	1		2	1	3	1
0	27.4	2	1	0	1	0	0	1	1	1	1	1	0	4	1	1	2	1	1	0
0	20.8	2	0	0	0	0	0	0	0	1	1	1	0	3	1	1	2	1	2	1
0	20.6	2	0	0	0	0	0	0		1	1	1	1		1	1	2	1	2	0
0	19.7	2	0	0	0	0	0	0	1	1	1	1	1	5	1	1	2	1	2	1
0	21.4	2	1	1	0	0	0	1	0	0	1	0	0	1	1		2	1		2
0	27.4	2	0	0	0	0	0	0	0	0	0	0	1	1	1	1	2	1	3	2
0	23	2	1	0	0	0	0	1	0	0	0	1	1	2	1		2	1	2	0
0	22	2	0	0	0	0	0	0	1	1	1	1	1	5	1		2	1	2	1
0	21.1	2	0	0	0	0	0	0	1	1	1	0	0	3	1	1	2	1	2	1
0	21.2	2	0	1	0	0	0	1	1	0	1	0	0	2	1		2	1	1	1
0	27.1	2	0	0	0	0	1	1	0	0	0	1	1	2	1		2	1	3	0
0	21.6	2	0	0	0	0	0	0	0	1	1	1	1	4	1		2	1	2	0
0	22.3	2	0	1	0	1	0	1	0	0	0	0	1	1	1	1	2	1	1	0
0	21.9	2	1	1	0	0	0	1	1	0	0	1	1	3	1	1	2	1	3	1
0	27.2	2	1	0	0	0	0	1	0	0	0	0	1	1	1	1	2	1	3	2
0	24.2	2	0	0	0	0	0	0		1			1		1		2	1		2
0	21.3	2	0	0	0	0	0	0	0	0	0	0	1	1	1		2	1	3	1
0	28.9	2	1	0	0	1	1	2	0	0	0	0	1	1	1		2	1	3	1
0	22.2	2	0	0	0	0	0	0	0	0	0	0	1	1	1	1	2	1	2	0
0	24.1	2	0	0	0	0	0	0	0	0	1	0	0	1	1	1	2	1	1	1
0	23.1	2	0	0	0	0	0	0	0	0	0	0	0	0	1		2	1	3	1
0	22.5	2	0	0	0	0	0	0	1	1	1	1	1	5	1	1	2	1	3	1
0	23.7	2	0	1	0	0	0	1	0	0	0	0	1	1	1		2	1	3	0
0	22.3	2	0	0	0	0	0	0	0	0	0	0	0	0	1		2	1	3	2
0	23.1	2	1	0	0	0	0	1					1		1		2	1	3	0
0	22.1	2	0	0	0	0	0	0	0	0	0	0	1	1	1	1	2	1	1	1
0	22.8	2	1	1	0	0	0	1							1		2	1	3	0
0	25.6	2	0	0	0	0	0	0	0	0	0	0	1	1	1	2	2	1	3	1
0	25.5	1	1	1	0	0	1	2	1	0	1	1	1	4	1	1	2	1	3	1
0	25.8	2	1	0	0	1	0	1	0	0	0	0	1	1	1	1	2	1	1	0
0	21.3	2	1	0	0	0	0	1	1		1	0	1		1	1	2	1	1	0
0	24.8	2	0	0	0	0	0	0	1	0	1	1	1	4	1	2	2	1	3	2
0	22.8	2	0	0	0	0	0	0	1	1			1		1	1	2	1	3	1
0	28.4	2	0	0	1	0	1	1	1	0	1	0	0	2	1	1	2	1	1	1
0	24.1	2	0	0	0	0	1	1	1	0	1	1	1	4	1		2	1	2	0
0	23.5	2	0	1	0	1	0	1			1				1		2	1	3	1
0	24.1	2	0	0	1	0	1	1	0	0	0	0	0	0	1	1	2	1	2	2
0	21.5	2	0	0	0	0	0	0	0	0	1	0	0	1	1		2	1	3	2
0	21.6	2	0	1	0	1	0	1	0	1	0	0	0	1	1	1	2	1	1	2
0	20.4	2	1	0	0	0	0	1	0	0	0	0	0	0	1	1	2	1	2	2
0	21.1	2	0	0	0	0	0	0	0	0	1	0	1	2	1		2	1	1	1
0	20.9	2	0	0	0	0	0	0	1	0	1	0	1	3	1	1	2	1	1	1
0	25.1	2	0	0	1	0	1	1	0	0	0	0	0	0	1	1	2	1	2	0
0	22.2	2	0	0	0	0	0	0	0	1	1	0	1	3	1	1	2	1	1	2
0	21.8	2	0	0	0	0	0	0	0	1			0		1	1	2	1	2	2
0	23.5	2	0	0	0	0	0	0	0	1	1	1	0	3	1	1	2	1		0
0	22.7	2	0	0	0	0	0	0	0	0	0	0	1	1	1	1	2	1	2	1
0	24	2	1	0	0	0	0	1	1	1	1	0	1	4	1	1	2	1	2	2
0	19.5	2	1	0	0	0	0	1	0	0	0	0	1	1	1	1	2	1	3	1
0	23.9	2	1	0	0	0	0	1	1	1	0	1	0	3	1	1	2	1	2	1
0	28.3	2	0	0	0	0	0	0	0	0	0	0	1	1	1	1	2	1	1	0
0	18.5	2	1	0	0	0	1	1	0	0	0	1	0	1	1	1	2	1	3	2
0	29.3	2	0	0	0	0	1	1	0	0	0	0	0	0	1	1	2	1	3	0
0	26.3	2	1	1	0	1	1	2	0	1	0	1	0	2	1	1	2	1	3	0
0	16.3	2	0	0	0	0	0	0	1	0	0	0	0	1	1		2	1	3	2
0	19.2	2	0	0	0	0	0	0	0	1	0	0	0	1	1	1	2	1	1	2
0	26	2	0	0	0	0	0	0	0	0	0	0	0	0	1		2	1	3	1
0	19.1	2	1	0	1	0	1	2	1	0	0	1	1	3	1	1	2	1	2	2
0	22	2	0	0	0	0	0	0							1		2	1	1	2
0	23.2	2	0	0	0	0	0	0	1	1					1	1	2	1	3	2
0	21.2	2	0	0	0	0	0	0	0	0	0	0	0	0	1	1	2	1	1	1
0	24.3	2	1	1	0	0	0	1	0	0	0	0	0	0	1	1	2	1	3	0
0	25.3	2	0	0	0	0	0	0	1	1	0	0	0	2	1	1	2	1	2	0
0	21.9	2	1	0	0	0	0	1	1	1	0	0	1	3	1	2	2	1	3	1
0	23.3	2	1	0	0	0	1	1							1		2	1		0
0	20.9	2	1	0	0	1	0	1	0	0	1	0	0	1	1	1	2	1	2	1
0	24.2	2	1	1	0	0	0	1	1	0	1	1			1	1	2	1		2
0	18.7	2	1	0	0	0	1	1	0	0	0	0	1	1	1	1	2	1	3	2
0	20.9	2	1	0	0	0	0	1	0	0	0	0	0	0	1	1	2	1	2	2
0	22.9	2	0	0	0	0	0	0	0	1	1	0	1	3	1	1	2	1	3	0
0	17.9	2	1	1	0	0	1	2	0	0	0	0	1	1	1	1	2	1	2	2
0	23.3	2	1	0	0	0	0	1	1	0	1	1	0	3	1	1	2	1	1	2
0	18.8	2	0	1	0	0	1	1	1	1		0	0		1	1	2	1	3	1
0	25.7	2	0	0	0	0	0	0	1	0	1	1	1	4	1		2	1	3	0
0	22.8	2	0	0	0	0	0	0	1	0	1	0	1	3	1	2	2	1	3	0
0	26.7	2	0	0	1	0	1	1	0	0	0	0	1	1	1	1	2	1	1	0
0	21.3	2	1	1	1	0	1	2	0	0	0	0	1	1	1		2	1	1	1
0	22.6	2	1	0	0	0	0	1	0	0	0	0	0	0	1	1	2	1	3	0
0	22.5	2	0	0	0	0	1	1	0	0	0	0			1		2	1	3	1
0	22.4	2	0	0	0	0	0	0	0	1	1	1	0	3	1	1	2	1	3	1
0	24.7	2	1	0	0	0	0	1	1	0	1	0	0	2	1	2	2	1	2	1
0	21.8	2	0	0	0	0	0	0	0	1	1	0	0	2	1	1	2	1	2	1
0	29.8	2	0	0	0	0	0	0	0	0	0	0	0	0	1	1	2	1	3	2
0	24	2	1	0	1	0	1	2					1		1	1	2	1	3	0
0	24.9	2	0	0	0	0	0	0	0	1	1	0	1	3	1	1	2	1	1	1
0	21.5	2	0	0	0	0	0	0	0	0	0	0	0	0	1	1	2	1	1	2
0	21.3	2	0	0	0	0	0	0	1	1	1		1		1	1	2	1	2	1
0	22.6	2	0	1	0	0	1	1	0	0	1	0	0	1	1	1	2	1	2	1
0	24.1	2	0	0	0	0	0	0	0	0	1	0	0	1	1	1	2	1	1	1
0	21.5	2	0	0	0	0	1	1	1	0	1	1	1	4	1	1	2	1	2	0
0	23.6	2	1	0	1	0	0	1	1	0	1	1	0	3	2	1	2	2	1	0
0	21.5	2	0	0	0	1	0	1	0	0	0	0	0	0	2	2	2	2	2	1
0	21.3	2	0	0	1	0	0	1	0	0	1	1	0	2	2	1	2	2	1	1
0	23.8	2	1	0	0	0	0	1	0	1	1	1			2	2	2	2	1	2
0	19.9	2	0	0	0	0	0	0	1	0	1	1	0	3	2		2	2	1	2
0	20.8	2	1	0	0	0	0	1	0	0	1	1	0	2	2		2	2	1	1
0	26.7	2	0	0	0	0	0	0	0	0	0	0	0	0	2	2	2	2	1	1
0	24.1	2	0	0	0	1	0	1	1	0	1	1	0	3	2	1	2	2	2	2
0	23.6	1	0	0	0	0	0	0	0	0	1	1	0	2	2	1	2	2	3	2
0	25	2	0	0	0	0	0	0	0	0	1	1	0	2	2	2	2	2	1	2
0	18.7	1	0	0	1	1	0	1	0	0	1	0	0	1	2	2	2	2	2	2
0	26.2	2	0	0	1	0	0	1	0	0	1	1	0	2	2	2	2	2	1	1
0	20	1	0	0	0	0	0	0	0	0	1	0	0	1	2		2	2	2	2
0	20.3	2	0	0	0	0	0	0	1	0	1	1	0	3	2	1	2	2	1	0
0	22.6	2	1	0	0	0	0	1	1	0	1	1	0	3	2		2	2	1	1
0	23.5	2	1	0	0	0	0	1	0	0	1	1	0	2	2	2	2	2	1	2
0	22.7	1	0	0	0	0	0	0	0	0	0	0	0	0	2	1	2	2	2	2
0	30.6	2	0	0	0	0	0	0	1	1	1	1	0	4	2	1	2	2	1	1
0	28.6	1	0	0	0	0	0	0	1	0	0	1	0	2	2	1	2	2	3	2
0	24.6	2	0	0	1	1	1	2	1						2	2	2	2	2	2
0	22.5	2	0	0	0	0	0	0	1	0	1	1			2	2	2	2	3	1
0	21.8	2	0	0	0	0	0	0	1	1	1	1	0	4	2		2	2	2	2
0	19.3	1	0	0	0	0	0	0	0	0	0	0	0	0	2	1	2	2	3	2
0	22.1	2	0	0	0	0	0	0							2		2	2	3	2
0	21.8	2	0	0	0	1	0	1	1	0	1	1	0	3	2	2	2	2	1	0
0	24.7	2	0	0	1	1	0	1	1	1	1	1	0	4	2	1	2	2	1	2
0	28.4	1	0	0	0	0	0	0	0	0	1	1	0	2	2	2	2	2	2	2
0	23.4	2	0	0	0	1	1	1	0	0	1	1	0	2	2	2	2	2	1	2
0	19.5	2	0	0	0	0	0	0	1	1	1	1	0	4	2	2	2	2	1	2
0	27.6	2	0	0	0	0	0	0	0	0	0	0	0	0	2		2	2	2	1
0	24.5	1	0	0	1	0	0	1	1	0	1	0	0	2	2	1	2	2	1	1
0	21.3	1	0	0	0	0	0	0	0	0	1	1	0	2	2	1	2	2	2	2
0	21.4	2	0	0	0	0	0	0	1	0	1	1	1	4	2	1	2	2	1	1
0	22.7	2	0	0	0	0	0	0	1	1	0	0	1	3	2	1	2	2	2	2
0	21.5	1	0	0	0	0	0	0	1	1		0	0		2		2	2	1	2
0	23.4	2	0	0	0	0	0	0	0	0	1	1	0	2	2	2	2	2	2	1
0	22.7	2	0	0	0	1	0	1	0	0	1	1	0	2	2		2	2	3	1
0	21.2	2	0	0	0	0	0	0	0	0	1	1	0	2	2		2	2	2	1
0	23.4	1	0	0	0	1	0	1	0	0	1	1	0	2	2		2	2	2	2
0	19	1	0	0	0	0	0	0	0	0	1	1	0	2	2	1	2	2	2	2
0	21.4	2	0	0	0	0	0	0	0	1	1	1	0	3	2	2	2	2	1	1
0	24.5	2	0	0	0	1	0	1	0	0	1	1	0	2	2		2	2	2	2
0	19.9	2	0	1	0	0	1	1	1	0	1	1	0	3	2	2	2	2	3	2
0	21.4	2	0	0	0	0	0	0	1	1	1	1	0	4	2	2	2	2	1	2
0	21.5	1	0	0	0	1	1	1	0	0	1	1	0	2	2	2	2	2	3	0
0	23.5	1	0	0	0	0	0	0	0	0	1	1	0	2	2	2	2	2	2	2
0	23.9	2	0	0	0	0	0	0	1	1	1	1	1	5	2	1	2	2	2	0
0	28.4	2	1	0	0	0	0	1	0	0	1	0	0	1	2	2	2	2	1	1
0	29.3	2	0	0	0	0	0	0	0	0	1	1	0	2	2	2	2	2	2	0
0	20	2	0	0	0	0	1	1	1	0	1	1	0	3	2	1	2	2	2	0
0	22	2	1	0	0	1	0	1	0	0	1	0	0	1	2	1	2	2	2	2
0	19.3	2	0	0	0	0	0	0	1	1	1	1	0	4	2	1	2	2	1	2
0	24.3	2	0	0	0	0	0	0	1	1	1	1	1	5	2	1	2	2	1	0
0	20.2	2	0	0	0	0	0	0	1	1	1	1	1	5	2	2	2	2	2	1
0	23.8	2	0	0	0	1	1	1	0	0	1	1	0	2	2	2	2	2	3	1
0	23.5	2	0	0	0	0	1	1	0	1	0	0	0	1	2		2	2	1	1
0	23.8	2	0	0	0	0	0	0	1	1	1	0	0	3	2	1	2	2	1	1
0	25.6	2	0	0	0	0	0	0	1	0	1	0	1	3	2	1	2	2	1	0
0	22.3	1	0	0	0	1	0	1	0	0	1	1	0	2	2	1	2	2	1	2
0	25.1	2	0	0	0	0	0	0	0	0	1	0	0	1	2	1	2	2	2	2
0	26.4	2	0	0	0	0	0	0	0	1	1	1	0	3	2	2	2	2	2	0
0	24.8	2	1	0	0	0	0	1	1	0	1	1	1	4	2	1	2	2	2	1
0	24.4	2	1	0	1	0	0	1	0	0	0	0	0	0	2	2	2	2	3	2
0	24.4	2	0	0	0	0	0	0	0	0	0	0	0	0	2	2	2	2	2	1
0	21	2	0	0	0	0	0	0	0	0	0	0	0	0	2		2	2		2
0	23.5	2	0	0	0	0	0	0	0	1	0	0	0	1	2	1	2	2	2	0
0	24.1	2	0	0	0	0	0	0	0	0	1	1	0	2	2	1	2	2	1	1
0	19.9	2	0	0	0	0	0	0	0	0	1	0	0	1	2	1	2	2	2	2
0	24.9	2	0	0	0	0	0	0	0	0	0	0	0	0	2	2	2	2	2	1
0	22.2	2	0	0	0	0	0	0	1	0	1	1	1	4	2	1	2	2	2	1
0	29.1	2	0	0	0	0	0	0	0	0	0	0	0	0	2	2	2	2	2	2
0	30	2	1	0	0	0	0	1	0	0	1	0	0	1	2	1	2	2	2	2
0	24.5	2	0	0	0	1	0	1	1	1	1	1	0	4	2	1	2	2	1	1
0	21.7	2	0	0	0	0	0	0	1	0	1	1	0	3	2	1	2	2	1	2
0	18.4	2	0	0	0	0	0	0	0	1	1	1	1	4	2	1	2	2	1	2
0	20.4	2	0	0	1	0	0	1	0	0	1	1	0	2	2	1	2	2	3	2
0	23.8	1	0	0	0	0	1	1	1	0	0	0	0	1	2	2	2	2	3	2
0	25.6	2	0	0	1	0	0	1	1	0	0	0	1	2	2	1	2	2	1	2
0	18.9	1	0	0	0	0	1	1	0	0	0	0	0	0	2		2	2	2	2
0	26	2	0	0	0	0	1	1	1	0	1	1	0	3	2	1	2	2	1	1
0	21.3	2	0	0	0	1	1	1	1	1					2		2	2	2	2
0	20.2	2	0	0	0	1	0	1	1	0	1	1	0	3	2	2	2	2	3	1
0	26.6	2	0	0	0	0	0	0	0	0	1	0	0	1	2		2	2	3	1
0	22.5	2	0	0	0	0	0	0	1	0	1	0	1	3	2	1	2	2	1	0
0	21.1	1	0	0	0	0	0	0	1	0	1	0	0	2	2	1	2	2	2	1
0	27.9	2	0	0	0	0	0	0	1	1	1	0	0	3	2	2	2	2	1	1
0	21.7	2	0	0	0	0	0	0	1	1	1	0	0	3	2	2	2	2	1	2
0	24.2	1	0	0	0	0	0	0	0	0	0	1	0	1	2	1	2	2	3	2
0	23.8	2	0	0	1	0	0	1							2		2	2	3	0
0	26.6	2	0	0	0	1	1	1							2	1	2	2	3	2
0	23.4	2	0	0	0	0	0	0	0	0	0	0	0	0	2	2	2	2	1	1
0	24	2	0	0	0	0	1	1	0	1	1	0	0	2	2	1	2	2	1	2
0	23.4	2	0	0	0	0	0	0	0	0	1	0	0	1	2		2	2	2	1
0	23.1	2	0	0	0	0	0	0	0	0	1	0	0	1	2	1	2	1	3	1
0	26.2	2	0	0	0	0	0	0	1	1	1	1	1	5	2	1	2	1	1	1
0	22.4	2	1	0	0	0	0	1	0	0	0	0	0	0	2	2	2	1		2
0	22.9	2	0	0	0	0	0	0	0	1	1	0	0	2	2		2	1	2	1
0	21.5	2	0	0	0	0	0	0	0	1					2	1	2	1	1	2
0	21.6	2	0	0	0	0	0	0	0	0	1	1	0	2	2	2	2	1	2	2
0	28.9	2	0	0	0	1	1	1	1	1	1	1	0	4	2	1	2	1	3	1
0	20.7	2	1	1	0	0	0	1							2	1	2	1	3	1
0	27.2	2	0	0	0	0	0	0	1	1	1	1	1	5	2	1	2	1	2	1
0	26	2	0	0	0	0	0	0	1	0	1	1	1	4	2	1	2	1	2	1
0	24.8	2	0	0	0	0	1	1	1	1	1	0	0	3	2	1	2	1	1	1
0	25.4	2	0	0	0	0	0	0	1	1	1	1	1	5	2	1	2	1	1	1
0	25	2	0	0	0	0	0	0	1		1		1		2	1	2	1	3	1
0	19.5	2	0	0	0	0	0	0	1	1	1	1	0	4	2		2	1	3	1
0	21.8	2	0	1	0	0	1	1	0			1	1		2		2	1		1
0	26.7	2	0	0	0	0	0	0	1	0	1	1	0	3	2		2	1	3	1
0	19	1	0	0	0	0	0	0	1	1	1	0	0	3	2	1	2	1	1	2
0	20	2	0	0	0	0	0	0	0	0	0	0	0	0	2	1	2	1	3	1
0	21.4	2	0	0	0	0	0	0	1	0	1	0	0	2	2	1	2	1	1	1
0	24	2	0	0	0	0	0	0	1	1	1	1	0	4	2	2	2	1	3	1
0	23.1	2	1	0	1	0	1	2	0	0	0	0	0	0	2	1	2	1	1	2
0	24	2	1	0	0	0	0	1				1			2	2	2	1	3	0
0	21.8	2	0	0	0	0	0	0	0	0	0	0	0	0	2	1	2	1	3	2
0	22.4	2	1	0	0	0	0	1	0	0	0	1	1	2	2	1	2	1	3	0
0	25.3	2	0	0	0	0	0	0	0	0	0	1	0	1	2	2	2	1	3	2
0	23	2	0	0	0	0	0	0	0	1	1	1	0	3	2	1	2	1	2	0
0	20.6	2	1	0	0	0	0	1	0	1	1	1	0	3	2	1	2	1	2	2
0	22.1	2	0	0	0	0	0	0	1			1			2		2	1	3	2
0	24.3	2	0	0	0	0	0	0	0	0	0	0	0	0	2	2	2	1	3	1
0	20.2	2	0	1	0	0	0	1	0	1	0	0	0	1	2	1	2	1	3	2
0	18.9	2	0	0	0	0	0	0	1	1	1	1	0	4	2	2	2	1		2
0	23.3	2	0	0	0	0	0	0	0	0	1	1	0	2	2	1	2	1	1	2
0	22.6	2	1	0	0	0	0	1	0	0	0	0	1	1	2	2	2	1	3	1
0	24.4	2	0	1	0	0	0	1	0	0	1	1			2		2	1		1
0	24.7	2	0	0	0	0	1	1	0	1	0	1	0	2	2		2	1	2	0
0	26.1	2	1	0	0	0	0	1	0	0	1	1	0	2	2	1	2	1	2	1
0	24.5	2	0	0	0	0	0	0							2	2	2	1	2	1
0	25.3	2	0	0	0	0	0	0	0	0	1	1	1	3	2	1	2	1	3	2
0	25.4	2	0	0	0	0	0	0	1	0	1	1	0	3	2	2	2	1	3	1
0	19.7	2	0	0	0	1	1	1	0	0	1	1	1	3	2	1	2	1	2	2
0	25.9	2	1	0	0	0	0	1	0	0	0	0	0	0	2	1	2	1	2	1
0	20.6	2	1	0	0	0	1	1	1	0	0	1	0	2	2	1	2	1	3	1
0	18.5	2	0	0	0	0	1	1	1	0	0	0	0	1	2		2	1	2	2
0	21.2	2	0	0	0	0	0	0	1	0	1	1	0	3	2	1	2	1	2	2
0	17.7	2	0	0	0	0	0	0	1	0	1	1	0	3	2	1	2	1	3	0
0	26.9	2	0	0	0	0	0	0	1	1	1	1	0	4	2	2	2	1	1	2
0	22.2	2	0	0	0	0	0	0	0	1	1	1	1	4	2	1	2	1	2	1
0	25.7	2	0	0	0	0	0	0	0	0	0	1	0	1	2		2	1	3	0
0	24.7	2	1	1	0	0	1	2	0	1	1	1	1	4	2	1	2	1	2	1
0	20.8	2	0	0	0	0	0	0	1	0	1	1	0	3	2	1	2	1	1	1
0	21.9	2	0	0	0	0	0	0	0	0	0	1	0	1	2		2	1	3	1
0	21.6	2	0	0	0	0	0	0	0	0	1	1	1	3	2	1	2	1	3	1
0	19.9	2	0	0	0	0	0	0	0	1	1	1			2		2	1	3	2
0	23.6	2	0	0	0	0	0	0	0	1	1	1			2	1	2	1	2	1
0	21	2	0	0	0	0	1	1	0	0	1	0	0	1	2	1	2	1	2	1
0	19.7	2	0	0	0	0	0	0	0	0	0	0	1	1	2		2	1	1	2
0	19.2	1	0	0	0	0	0	0	0	0	0	0	0	0	2		2	1	2	0
0	26.1	2	0	0	0	0	0	0	0		0	0	0		2	2	2	1	1	0
0	20.4	2	1	0	0	0	0	1	0	0	1	0	0	1	2	2	2	1	1	1
0	22.4	2	0	0	0	0	0	0	1	0	0	0	0	1	2		2	1	3	2
0	23.8	2	0	0	0	0	0	0							2		2	1	3	1
0	25.1	2	1	0	0	0	0	1	0	0	1	0	0	1	2	1	2	1	1	2
0	22.9	2	0	0	0	0	0	0		1	1	1			2	1	2	1	1	2
0	22.3	2	0	0	0	0	1	1	0	0	1	0	0	1	2	1	2	1	2	1
0	23.1	2	0	0	0	0	0	0	0	0	0	0	0	0	2	1	2	1	3	2
0	22.7	2	0	0	0	1	0	1	1	0	0	1	0	2	2		2	1	1	0
0	26.2	2	0	0	0	0	0	0		1	1	1	1		2	2	2	1	3	1
0	21	2	0	0	0	0	0	0	0	0	1	1	1	3	2	1	2	1	2	2
0	22.5	2	1	0	0	1	1	2	0	0	0	1	0	1	2	1	2	1		1
0	25.5	2	1	0	0	0	0	1	0	0	1	1	0	2	2	1	2	1	1	2
0	22	2	0	0	1	1	0	1	1	1	0	1	1	4	2	1	2	1	1	1
0	20.7	2	1	0	0	0	0	1	0	0	0	0	0	0	2		2	1	2	0
0	19.4	2	0	0	0	0	0	0	0	1	1	1	0	3	2	1	2	1	1	0
0	26.5	2	0	0	0	0	0	0	1	0	1	0	0	2	2		2	1	1	0
0	24.5	2	0	0	0	0	0	0	1	0	1	1	0	3	2	1	2	1	3	1
0	23.6	2	0	0	0	0	0	0	0	1	0	0	0	1	2	1	2	1	3	2
0	22.9	2	0	0	0	0	0	0	1	0	1	1	1	4	2		2	1	1	1
0	26	2	0	0	0	0	0	0	1	0	1	1	0	3	2	1	2	1	3	1
0	26.7	1	0	0	0	0	0	0	1	0	1	1	1	4	2	1	2	1	1	2
0	28.3	2	1	0	0	0	1	1	1	0	1	0	0	2	2	1	2	1	2	1
0	28.2	2	1	0	1	0	0	1	1	0	1	0	0	2	2	1	2	1	2	0
0	20	2	1	1	0	0	0	1	0	0	0	0	0	0	2		2	1	2	1
0	21.8	2	0	0	0	0	0	0	0	1	0	0	0	1	2	1	2	1	1	1
0	26.2	2	0	0	0	0	0	0	0	0	1	1	0	2	2	1	2	1	3	2
0	24.1	2	0	0	0	0	0	0	0	0	0	0	0	0	2	1	2	1	2	2
0	28.8	2	1	0	0	0	0	1	0	1	1	0	0	2	2	1	2	1	2	2
0	24	2	0	0	0	0	0	0	0			1			2	1	2	1	2	1
0	14.1	2	1	1	0	1	1	2	0	0	0	0	1	1	2	1	2	1	3	2
0	20.6	2	1	0	0	0	0	1	0	0	0	1	1	2	2	1	2	1	2	0
0	20.4	2	1	0	0	0	1	1	0	1	1	1	0	3	2		2	1	2	0
0	19.4	2	0	0	0	0	0	0	0	0	0	1	0	1	2	1	2	1	2	2
0	24.7	2	1	0	0	0	0	1	0	1	0	0	0	1	2	1	2	1	2	1
0	20.5	2	1	0	0	1	1	2	0	0	0	1	0	1	2		2	1	3	1
0	21	2	1	0	0	0	1	1	1	0	1	1	0	3	2	1	2	1	2	1
0	21.9	2	0	0	0	0	0	0	0	0	1	1	0	2	2	1	2	1	1	0
0	28.4	2	0	0	0	0	0	0	0	1	0	0	0	1	2	2	2	1	1	0
0	22.4	2	0	0	0	0	0	0		1	1	1			2	1	2	1	1	1
0	20.1	2	1	0	0	0	0	1	0	0	1	1	0	2	2		2	1	1	2
0	22	2	0	0	0	0	0	0	0	1	1	0	0	2	2	1	2	1	1	2
0	27.1	2	0	0	0	0	1	1	0	1	1	1	1	4	2	1	2	1	2	0
0	26.8	2	1	0	0	0	1	1	0	0	1	0	0	1	2	1	2	1	1	2
0	17.6	2	0	0	0	0	1	1	0	0	0	0	0	0	2	1	2	1	3	2
1	22.1	2	0	0	0	0	0	0	0	1	0	0	0	1	1	1	1	2	2	2
1	16.3	2	0	0	0	0	1	1	0	0	0	1	0	1	1	1	1	2	2	2
1	18.3	2	0	0	0	0	0	0	0	0	1	0	0	1	1	1	1	2	1	2
1	19.7	2	0	0	0	0	0	0	0	0	0	0	0	0	1	2	1	2	1	2
1	18.9	2	0	0	0	0	0	0	0	0	1	0	0	1	1	1	1	2	2	2
1	23.4	2	0	0	1	0	1	1	0	0	1		1	2	1	1	1	2	2	2
1	22	2	0	0	1	0	0	1	0	0	1	0	0	1	1	1	1	2	3	1
1	19.9	2	0	0	0	0	0	0	1					3	1	1	1	2	2	2
1	28.8	2	0	0	0	0	0	0	0	1	0	0	1	2	1	2	1	2	3	1
1	20.7	2	0	0	0	0	0	0	0	1	0	0	0	1	1	2	1	2	3	2
1	19.7	2	1	1	0	0	0	1	0	0	0	0	0	0	1	1	1	2	1	0
1	20.6	2	1	0	0	0	0	1	1	0	1	0	0	2	1	2	1	2	3	2
1	22.7	2	0	0	0	0	0	0	1	1	1	1	1	5	1	1	1	2	1	1
1	23.9	2	0	0	0	0	0	0	0	1	1	1	1	4	1	2	1	2	1	0
1	21.6	1	0	0	0	0	0	0	1	1	1	1	1	5	1	2	1	2	3	2
1	22.1	2	0	0	0	0	0	0	1	0	0	0	1	2	1	1	1	2	3	2
1	26.3	2	0	0	1	0	0	1	1	1	0	0	1	3	1	1	1	2	3	0
1	19.9	2	0	0	0	0	1	1	1	0	1	1	1	4	1	1	1	2	2	2
1	22	2	0	0	0	0	0	0	0	0	1	0	0	1	1	1	1	2	2	1
1	25.8	2	0	0	0	0	0	0	1		1	1	1	4	1	1	1	2	2	1
1	24.7	2	0	0	0	0	0	0	1	0	1	1	0	3	1	1	1	2	2	1
1	23.6	2	0	0	0	0	1	1	0	0	1	1	1	3	1	1	1	2	2	1
1	17.1	2	0	0	0	1	1	1						1	1	1	1	2	3	2
1	19.4	2	0	0	0	0	1	1	1	1	0	1	0	3	1	2	1	2	1	2
1	19.4	2	0	0	0	0	0	0	0	1	1	0	0	2	1	1	1	2	1	2
1	25.9	2	0	0	0	0	0	0	0	0	0	0	0	0	1	1	1	2	2	2
1	22.1	1	1	0	0	0	0	1	0	0	0	0	0	0	1	1	1	2	1	2
1	19.2	1	0	0	0	0	0	0	1	0	1	0	0	2	1	1	1	2	1	0
1	20.9	2	0	0	0	0	1	1	1	0	1	1	1	4	1	1	1	1	3	2
1	22	2	0	0	0	0	1	1	0	0	1	0	0	1	1	1	1	1	3	1
1	25.4	2	0	0	1	0	1	1			1			2	1	1	1	1	3	0
1	16.2	2	0	1	0	0	0	1			1			4	1	1	1	1	1	2
1	23.3	2	0	0	0	0	0	0	1	1	1	1	0	4	1	1	1	1	2	0
1	30.3	2	1	0	0	0	0	1	0	1	1	1	1	4	1	1	1	1	2	2
1	21.5	2	0	1	0	0	0	1	0	0	0	0	0	0	1	1	1	1	1	2
1	18.4	2	0	1	0	0	1	1	0	1	1	1	1	4	1	1	1	1	3	0
1	18.3	2	0	1	1	1	1	2	0				1	4	1	1	1	1	2	1
1	22.6	2	1	0	0	0	1	1	0	0	0	0	0	0	1	1	1	1	3	0
1	20	2	0	0	0	0	0	0	1	0	1	1	1	4	1	1	1	1	3	0
1	31.6	2	1	1	0	0	0	1	0	0	0	0	0	0	1	1	1	1	3	1
1	26.4	2	1	1	0	0	0	1					1	2	1	1	1	1	3	0
1	20.3	2	0	0	0	0	0	0	1				1	4	1	2	1	1	3	1
1	24.4	2	1	1	0	0	0	1	1	0	1	1	0	3	1	1	1	1	3	1
1	22.7	2	0	0	0	0	0	0	0	0	1	0	1	2	1	1	1	1	1	1
1	26.6	2	0	0	0	0	0	0	1		1			5	1	1	1	1	1	2
1	24.7	2	1	0	0	0	0	1	0	0	0	0	0	0	1	1	1	1	3	2
1	22.2	2	1	1	0	0	0	1	0					2	1	1	1	1	3	0
1	21.9	2	0	0	0	0	0	0			1	1	1	5	1	1	1	1	2	1
1	25.3	2	1	0	0	0	0	1	0				0	1	1	1	1	1	2	0
1	22.9	2	0	0	0	0	0	0	1	0	1	1	0	3	1	1	1	1	3	0
1	21.6	2	0	0	0	0	0	0	0	0	1	1	1	3	1	1	1	1	2	1
1	20.8	2	1	0	0	0	0	1	0	0	0	0	1	1	1	1	1	1	2	0
1	20.9	2	0	0	0	0	0	0	1	0	1	1	0	3	1	1	1	1	1	2
1	20.7	2	0	0	0	0	1	1	0	0	0	0	1	1	1	1	1	1	2	2
1	23.4	2	0	0	0	0	0	0	1	0	1	0	1	3	1	1	1	1	2	0
1	24.5	2	1	0	0	0	0	1	0	1	0	1	1	3	1	1	1	1	3	0
1	27.1	2	1	0	0	0	0	1	1	1	0	0	1	3	1	1	1	1	3	2
1	25.9	2	0	0	0	0	0	0	1	0	1	1	1	4	1	1	1	1	3	2
1	22.9	2	1	1	0	0	0	1	1	1	0	1	0	3	1	1	1	1	3	2
1	20.8	2	0	1	0	0	0	1					1	1	1	1	1	1	3	1
1	26	2	1	0	1	0	0	1	1		1			5	1	1	1	1	1	1
1	18.7	2	1	1	0	0	1	2		1	1	1	1	4	1	1	1	1	1	1
1	22.3	2	0	0	0	0	0	0				1	1	3	1	1	1	1	3	0
1	25	2	0	0	0	0	0	0	1	1	1	1	1	5	1	1	1	1	3	1
1	20.8	2	0	0	0	0	0	0	1	1	1	1	0	4	1	1	1	1	1	1
1	21.6	2	0	0	0	0	0	0	0	0	1	0	0	1	1	1	1	1	2	1
1	20.5	2	1	1	0	1	0	2	0	0	1	0	0	1	1	2	1	1	2	1
1	23.5	2	0	1	0	0	0	1	1	1	1	1	1	5	1	1	1	1	1	1
1	21.3	2	0	0	0	0	0	0	1	1	1	1	0	4	1	1	1	1	2	1
1	18.3	2	0	0	0	0	0	0			1		1	5	1	1	1	1	1	1
1	20.7	2	0	0	0	1	1	1	0	1	1	1	0	3	1	1	1	1	2	1
1	18.1	2	0	1	0	0	0	1	1	0				4	1	1	1	1	2	1
1	26.2	2	1	1	0	0	0	1		1				3	1	1	1	1	3	0
1	22.7	2	0	0	0	0	0	0	0	0	1	1	0	2	1	1	1	1	2	1
1	21.1	2	1	1	0	0	0	1						4	1	1	1	1	2	1
1	23.2	2	0	0	0	0	0	0	0	0	0	0	1	1	1	1	1	1	2	1
1	19.6	2	0	0	0	0	1	1	1	0	1	1	0	3	1	1	1	1	2	0
1	19.3	2	0	0	0	0	1	1	0	0	1	0	0	1	1	1	1	1	1	0
1	19.6	2	1	1	0	1	1	2	0	0	0	1	0	1	1	1	1	1	3	0
1	28.9	2	0	0	0	1	1	1	1	1	1	0	0	3	1	1	1	1	3	0
1	14.8	2	0	0	0	0	0	0				1		4	1	1	1	1	3	0
1	23.8	2	0	0	0	0	0	0	0	0	1	0	0	1	1	1	1	1	2	1
1	27.1	2	0	0	0	0	0	0	0	0	1	0		1	1	1	1	1	3	0
1	25	2	0	0	0	0	0	0	0	0	1	0	0	1	1	2	1	1	2	1
1	27	1	0	0	1	0	0	1	0	0	1	1	0	2	2	1	1	2	2	2
1	25.5	1	0	0	1	0	0	1	0	0	0	1	0	1	2	2	1	2	1	2
1	22.1	2	0	0	1	0	0	1	0	0	0	0	0	0	2	1	1	2	1	2
1	16.1	2	0	0	0	0	0	0	0	0	0	0	0	0	2	1	1	2	2	2
1	30	2	1	0	0	0	0	1	0	0	1	1	0	2	2	1	1	2	2	1
1	21.2	1	0	0	0	0	1	1	0	0	1	1	0	2	2	2	1	2	1	2
1	27.3	1	0	0	0	0	0	0	0	0	1	1	0	2	2	1	1	2	2	2
1	24.5	2	0	0	0	0	0	0	1	1	1	1	0	4	2	2	1	2	2	2
1	28.9	2	0	0	0	0	0	0	0	0	1	0	0	1	2	1	1	2	2	1
1	23.3	1	0	0	0	0	1	1	0	0	1	1	0	2	2	2	1	2	2	1
1	17.1	2	0	0	0	0	0	0	0	0	1	1	0	2	2	1	1	2	2	2
1	25	1	0	0	1	0	0	1	0	0	0	0	0	0	2	1	1	2	2	1
1	32.3	1	1	1	0	0	0	1	0	0	1	1	0	2	2	1	1	2	2	0
1	23.6	2	0	0	1	0	0	1	0	0	0	0	0	0	2	1	1	2	2	1
1	25.1	2	0	0	0	0	0	0	0	0	0	1	0	1	2	2	1	2	3	2
1	24.9	2	0	0	0	0	0	0	1	0	0	1	1	3	2	2	1	2	2	2
1	28.4	2	0	0	1	0	0	1	0	0	0	0	0	0	2	2	1	2	1	1
1	25.6	2	1	0	0	1	1	2	0	0	1	1	0	2	2	1	1	1	3	0
1	24.6	2	0	0	0	1	0	1	0	0	0	0	0	0	2	2	1	1	3	0
1	15.4	2	0	0	0	0	0	0	0	0	1	0	0	1	2	2	1	1	2	2
1	24.5	2	0	0	0	0	1	1	1	0	1	1		4	2	1	1	1	1	1
1	20.3	2	0	0	0	0	0	0	1	0	1	1	0	3	2	2	1	1	2	1
1	25.5	2	0	0	0	0	0	0	1	1	1	1	1	5	2	2	1	1	3	1
1	23.7	2	0	1	0	0	0	1	0	0	0	0	0	0	2	1	1	1	3	1
1	23.8	2	0	0	0	1	0	1	1	0	1	1	0	3	2	2	1	1	2	1
1	23.6	2	0	0	0	0	0	0	0	1	1	1	1	4	2	1	1	1	3	1
1	25.8	2	0	0	1	0	0	1	0	0	0	0	0	0	2	1	1	1	3	1
1	21.3	2	0	0	0	0	0	0	0	0	1	1	0	2	2	2	1	1	3	2
1	19.5	2	0	0	0	0	0	0	0	0	1	1	0	2	1	1	2	2	2	2
1	24.1	2	0	0	1	0	0	1	1	0	1	1	0	3	1	1	2	2	1	2
1	28.9	2	0	0	1	0	0	1	0	0	1	0	0	1	1	2	2	2	2	2
1	18.3	2	0	0	1	0	0	1	0	0	1	0	0	1	1	1	2	2	1	2
1	17.5	2	0	1	0	0	0	1	1	1	1	1	0	4	1	1	2	2	1	2
1	24.9	2	0	0	0	0	1	1	1	0	1	1	0	3	1	2	2	2	1	1
1	23.9	2	0	0	1	0	1	1	1	1	1	0	0	3	1	2	2	2	1	2
1	21.2	2	0	0	0	0	0	0	1	1	1	0	0	3	1	2	2	2	1	2
1	25.4	2	0	0	0	0	1	1	0	0	0	0	0	0	1	2	2	2	3	0
1	24.1	2	1	0	1	0	1	2						4	1	2	2	2	1	0
1	23.8	2	0	0	0	1	1	1	0	0	1	1	0	2	1	2	2	2	2	2
1	20.5	2	0	0	0	0	0	0	0	0	1	0	1	2	1	2	2	2	2	2
1	28	2	0	0	0	0	0	0	0	0	1	1	1	3	1	1	2	2	2	1
1	19.3	2	0	0	0	0	0	0	0	0	1	0	0	1	1	1	2	2	2	2
1	17.2	2	0	0	0	0	0	0	0	0	1	0	0	1	1	2	2	2	2	1
1	21	1	0	0	1	0	0	1	0	0	1	1	0	2	1	1	2	2	1	2
1	20.9	2	0	0	0	0	0	0	0	0	1	0	0	1	1	2	2	2	1	2
1	21.6	2	0	0	1	0	0	1	0	0	1	0	0	1	1	1	2	2	2	2
1	17.2	2	0	0	0	0	0	0	1	0	1	1	0	3	1	1	2	2	1	2
1	27.7	2	0	0	0	0	0	0	1	0	1	1	0	3	1	2	2	2	1	0
1	19.6	2	0	0	1	0	0	1	0	0	1	1	0	2	1	2	2	2	1	2
1	17.5	2	0	0	0	0	0	0	1	1	0	0	0	2	1	1	2	2	1	2
1	24	2	0	0	0	0	0	0	1	0	0	0	0	1	1	1	2	2	1	2
1	23.6	2	0	0	0	0	1	1	0	0	1	0	0	1	1	1	2	2	2	2
1	22.6	2	0	0	0	1	1	1	1	0	1	0	0	2	1	1	2	2	2	2
1	23.9	2	1	1	0	0	0	1	0	0	1	0	0	1	1	2	2	2	3	1
1	21.3	2	0	0	0	0	0	0	0	0	0	0	0	0	1	2	2	2	2	1
1	23.7	2	0	0	0	0	0	0	0	1	0	1	0	2	1	2	2	2	1	1
1	24	2	0	0	0	0	0	0	0	0	0	0	0	0	1	1	2	2	2	0
1	16.3	2	0	0	0	0	0	0	0	0	1	0	0	1	1	1	2	2	1	2
1	18.8	2	0	0	0	0	0	0	0	0	0	0	0	0	1	1	2	2	2	2
1	19.8	2	0	0	0	0	0	0	1	0	1	0	0	2	1	2	2	2	2	1
1	29.3	2	0	0	0	0	0	0	1	0	1	0	1	3	1	2	2	2	1	2
1	29.7	2	1	0	0	0	1	1	1	0	0	0	1	2	1	2	2	2	3	0
1	21.7	2	0	0	1	0	0	1	0	0	1	0	0	1	1	2	2	2	1	2
1	25.2	2	0	0	0	0	0	0	0	0	1	0	0	1	1	2	2	2	1	2
1	22.6	2	0	0	0	1	0	1	1	0	0	0	0	1	1	1	2	2	2	2
1	20.2	2	0	0	1	0	0	1	1	0	1	0	0	2	1	2	2	2	1	2
1	19	2	0	0	0	0	1	1	0	0	0	0	0	0	1	1	2	2	2	2
1	21.1	2	0	0	0	0	0	0	1	1	1	1	1	5	1	1	2	2	1	0
1	23.8	2	0	1	0	0	0	1	1	1			1	5	1	2	2	2	2	2
1	21.4	2	0	0	0	0	1	1	0	0	1	0	0	1	1	2	2	2	3	2
1	22.1	2	0	0	0	0	0	0	0	1	1	0	0	2	1	1	2	2	2	2
1	26.5	2	0	0	0	0	0	0	0	0	1	0	0	1	1	2	2	2	3	1
1	28.7	2	0	0	0	0	0	0	0	1	0	1	0	2	1	1	2	2	3	0
1	21.6	2	0	0	0	0	1	1	1	0	0	0	0	1	1	1	2	2	2	2
1	23.2	2	0	0	0	0	0	0	1	1	0	0	0	2	1	1	2	2	1	2
1	22.5	2	1	0	1	0	0	1	0	0	1	1	0	2	1	2	2	2	1	2
1	27.6	2	1	0	0	0	0	1	0	0	0	1	0	1	1	2	2	2	3	1
1	16.6	2	0	0	0	0	0	0	0	0	0	0	0	0	1	1	2	2	2	2
1	19.7	2	0	0	0	0	0	0	1	0	1	0	0	2	1	1	2	2	1	2
1	22.9	2	1	0	0	0	1	1	1	0		0	0	2	1	1	2	2	3	2
1	24	2	0	0	0	0	0	0	1	0	1	1	0	3	1	2	2	2	1	2
1	26.3	2	0	0	0	0	0	0	0	0	0	0	0	0	1	2	2	2	3	2
1	26.1	2	0	0	0	0	1	1	0	0	0	0	0	0	1	2	2	2	3	1
1	25.9	2	1	0	0	0	0	1					1	4	1	1	2	2	3	0
1	26.7	2	0	0	0	0	0	0						1	1	2	2	2	3	1
1	19.9	2	0	0	0	1	0	1						1	1	2	2	2	3	1
1	28.7	2	0	0	0	0	0	0	0	0		0	1	2	1	1	2	2	1	2
1	16.9	2	0	0	0	0	0	0	0	0	0	0	0	0	1	1	2	2	1	2
1	24.4	2	0	0	0	1	1	1						0	1	1	2	2	3	2
1	23.5	2	0	0	0	0	0	0					1	3	1	1	2	2	3	2
1	23.7	2	0	0	0	0	1	1	1	0	1	1	1	4	1	1	2	2	2	0
1	21.6	2	0	0	0	0	0	0	1	0	1	1	0	3	1	2	2	2	2	1
1	26.5	2	1	0	0	0	1	1						0	1	2	2	2	2	1
1	22.6	2	0	0	0	0	0	0	1	1			1	5	1	1	2	2	1	0
1	16.4	2	0	0	0	0	0	0	0	1	1	0	0	2	1	2	2	2	2	0
1	25.3	2	0	0	0	0	1	1	0	0	1	1	0	2	1	2	2	2	3	2
1	19.6	2	0	0	0	0	0	0	1	0	1	0	0	2	1	1	2	2	2	2
1	20.2	2	0	0	0	0	1	1	0	1	0	1	0	2	1	1	2	2	2	1
1	21.6	2	0	0	0	0	0	0	0	0	0	0	0	0	1	1	2	2	1	1
1	27.5	2	0	0	0	0	0	0	0	0	0	0	0	0	1	1	2	2	3	1
1	19.4	2	0	0	0	0	0	0	1	1	1	0	0	3	1	2	2	2	2	1
1	20.7	2	0	0	0	0	0	0	0	0	1	1	0	2	1	1	2	2	1	0
1	22.8	2	0	0	0	0	0	0	0	0	0	0	1	1	1	1	2	2	2	2
1	20.9	2	0	0	0	0	0	0	1	0	1	1	0	3	1	1	2	2	3	1
1	21.1	2	0	0	0	0	1	1	0	0	0	0	0	0	1	1	2	2	2	2
1	15.7	2	0	0	0	0	1	1	1	0	0	1	0	2	1	1	2	2	2	1
1	25.4	2	0	0	0	0	0	0	1	0	1	1	0	3	1	1	2	2	2	1
1	24.1	2	0	0	0	0	0	0	1	1	1	0	1	4	1	1	2	2	2	1
1	25.5	2	0	0	0	0	1	1	1				1	4	1	1	2	2	1	2
1	16.2	2	0	0	0	0	0	0	0	1	1	1	0	3	1	1	2	2	2	1
1	22.7	2	0	0	0	0	0	0	0	0	1	0	0	1	1	1	2	2	1	0
1	23.5	2	0	0	0	0	0	0	1	0	0	0	1	2	1	1	2	2	1	2
1	23.1	2	0	0	0	0	0	0	1	1	1	1	1	5	1	1	2	2	1	1
1	27.2	2	0	0	0	0	1	1	1	0	1	1	1	4	1	1	2	2	1	1
1	19.5	2	0	0	0	0	0	0	1	1	1	1	0	4	1	1	2	2	2	2
1	23.3	2	1	0	0	0	0	1	1	0	1	0	1	3	1	1	2	2	2	2
1	18.3	2	0	0	0	1	0	1		1	1			4	1	1	2	2	1	2
1	20.2	2	0	0	0	1	0	1	0	0	1	0	1	2	1	2	2	2	2	0
1	22.7	2	0	0	0	1	0	1	1	0	0	0	0	1	1	2	2	2	2	2
1	23.3	2	1	0	0	0	0	1	0	1	1	1	0	3	1	2	2	2	1	1
1	24.1	2	1	1	0	0	0	1	0	0	1	1	0	2	1	1	2	2	3	2
1	26.3	2	0	0	0	0	0	0	0	1	0	0	0	1	1	1	2	2	2	0
1	25.2	2	0	0	0	0	0	0	0	0	1	1	0	2	1	1	2	2	1	1
1	22.6	2	0	0	0	0	0	0	1	0	1	0	0	2	1	2	2	2	1	1
1	29.4	2	0	0	0	0	0	0	0	0	0	0	0	0	1	1	2	2	1	1
1	23.2	2	0	0	0	0	0	0	1	1	1	1	1	5	1	1	2	2	2	1
1	20.6	2	0	0	0	1	0	1			1	1	1	3	1	1	2	2	3	2
1	21.4	2	0	0	1	0	0	1	1		1		1	3	1	1	2	2	2	2
1	21.2	2	1	0	0	0	0	1						2	1	2	2	2	3	1
1	19.7	2	0	0	0	0	0	0	1	0	1	0	1	3	1	1	2	2	1	2
1	25.2	2	0	0	1	0	0	1	0	0	1	1	0	2	1	1	2	2	2	1
1	17.9	2	0	0	0	0	0	0	0	0	1	0	0	1	1	2	2	2	1	2
1	23.4	2	1	0	1	0	0	1	0	0	0	0	0	0	1	1	2	2	2	0
1	19.2	2	0	0	0	0	0	0	0	0	1	0	0	1	1	2	2	2	3	2
1	21.7	2	0	0	0	0	1	1	1	0	1	1	1	4	1	1	2	2	2	1
1	21.3	2	0	0	0	0	0	0	1	0	0	0	1	2	1	1	2	2	2	2
1	23.4	2	0	0	0	0	0	0	1	1	1	1	1	5	1	1	2	2	2	1
1	23.8	2	0	0	0	0	1	1	1	1	1	0	1	4	1	1	2	2	1	1
1	25.2	2	0	0	0	1	0	1	1	0	1	0	0	2	1	1	2	2	3	2
1	25.2	2	0	0	0	0	0	0	1	0	1	0	0	2	1	2	2	2	2	2
1	26.9	2	0	0	0	0	0	0	1	1	1	1	0	4	1	2	2	2	2	2
1	29.2	2	0	0	0	0	0	0	0	0	0	0	0	0	1	2	2	2	1	1
1	25.4	2	0	0	1	1	0	1	0	0	0	0	0	0	1	2	2	2	3	1
1	32.6	2	0	0	0	0	0	0	1	0	0	1	0	2	1	2	2	2	3	2
1	19.4	2	0	0	0	0	1	1	0	0	0	0	0	0	1	1	2	2	1	2
1	22.5	2	0	0	1	1	0	1	1	0	1	1	0	3	1	1	2	2	2	0
1	20.5	2	0	0	0	0	0	0	0	0	1	1	0	2	1	1	2	2	2	2
1	23.6	2	0	0	0	0	1	1	0	0	0	1	0	1	1	1	2	2	2	0
1	27.8	2	0	0	1	1	0	1	0	0	1	1	1	3	1	1	2	2	3	0
1	20.4	2	0	0	0	0	0	0	0	0	0	1	0	1	1	1	2	2	1	0
1	30.5	2	0	0	0	0	0	0	0	0	0	0	0	0	1	2	2	2	3	2
1	20.9	2	0	0	1	0	0	1	0	0	0	0	0	0	1	1	2	2	2	2
1	17.5	2	0	0	0	0	0	0	0	0	1	0	0	1	1	1	2	2	2	1
1	20.2	2	0	0	0	0	0	0	1	1	1	1	0	4	1	1	2	2	2	1
1	25.7	2	0	0	0	0	1	1	1	0	1	1	1	4	1	2	2	2	2	1
1	22.4	2	0	0	0	1	0	1	1	1				3	1	2	2	2	1	0
1	21.5	2	0	0	0	0	0	0	0	0	0	0	0	0	1	1	2	2	2	0
1	24	2	1	0	0	0	0	1	0	0	0	0	0	0	1	2	2	2	1	0
1	21.3	2	0	0	0	0	0	0	0	1	1	0	1	3	1	1	2	2	1	2
1	20.3	2	0	0	0	0	0	0	0	0	0	1	0	1	1	1	2	2	2	1
1	20.9	2	0	0	0	0	0	0	0	0	1	1	0	2	1	2	2	2	2	1
1	18.7	2	0	0	0	0	0	0	0	0	1	0	0	1	1	2	2	2	3	1
1	19.9	2	0	0	0	0	0	0	0	0	1	0	1	2	1	1	2	2	2	1
1	20.4	2	0	0	0	0	0	0	0	0	1	1	0	2	1	1	2	2	2	0
1	28.3	2	0	0	0	1	1	1	0	0	0	0	0	0	1	2	2	2	3	0
1	20.2	2	1	0	1	0	0	1	0	0	0	0	0	0	1	2	2	2	1	2
1	21.4	2	0	0	0	0	0	0	0	0	0	0	0	0	1	1	2	2	2	2
1	19.9	2	0	0	0	0	0	0	0	1	1	1	0	3	1	2	2	2	2	2
1	21.7	2	0	0	0	0	0	0	1	0	1	1	0	3	1	2	2	2	1	2
1	27.3	2	0	0	0	0	0	0	0	0	1	0	0	1	1	1	2	2	1	0
1	23.6	2	1	1	0	1	0	2	0	0	0	0	0	0	1	1	2	2	3	1
1	26.6	2	1	0	0	0	0	1	1	0	1	0	1	3	1	2	2	2	1	2
1	24.2	2	0	0	0	0	0	0	0	0	1	0	0	1	1	1	2	2	1	1
1	24.2	2	0	0	0	0	0	0	0	0	1	0	0	1	1	1	2	2	3	2
1	24.6	2	0	0	0	1	1	1	1	0	1	0	0	2	1	1	2	2	1	1
1	23.4	2	0	0	0	0	0	0	1	1	1	0	1	4	1	1	2	2	3	2
1	21.1	2	0	0	0	0	0	0	1	0	1	1	1	4	1	1	2	2	1	2
1	24.7	2	0	0	0	0	0	0	0	0	1	0	1	2	1	1	2	2	2	2
1	24.8	2	0	0	0	0	0	0	0	0	1	0	1	2	1	1	2	2	1	1
1	34	2	0	0	0	0	0	0	1	0	1	0	0	2	1	1	2	2	2	2
1	24.8	2	0	0	0	1	0	1	0	0	0	0	0	0	1	2	2	2	2	2
1	27.3	2	0	0	0	0	0	0	0	1	0	0	0	1	1	1	2	2	2	0
1	21.1	2	0	0	0	1	0	1	0	1	1	0	0	2	1	2	2	2	3	1
1	18.6	2	0	0	0	0	0	0	0	0	1	1	0	2	1	2	2	2	2	1
1	23.4	2	0	0	0	0	1	1	1	0	1	1	1	4	1	1	2	2	1	1
1	30.4	2	0	0	1	0	0	1	0	0	1	1	0	2	1	1	2	2	1	1
1	25.4	2	0	0	0	1	0	1						4	1	2	2	2	3	1
1	18.7	2	0	0	0	0	0	0	0	0	1	0	0	1	1	2	2	2	3	2
1	24	2	0	0	0	1	0	1	0	0	0	0	0	0	1	2	2	2	3	1
1	21.5	1	0	0	1	0	0	1	1	0	1	1	0	3	1	1	2	2	3	2
1	17	2	0	1	0	0	1	1						0	1	1	2	2	3	1
1	19	2	0	0	0	0	0	0	0	0	1	0	0	1	1	1	2	2	2	2
1	20.7	2	1	0	0	0	0	1						0	1	1	2	1	3	1
1	20.5	2	0	0	0	0	0	0	0	0	0	0	0	0	1	1	2	1	1	2
1	27.2	2	0	0	0	1	0	1	1	0	1	0	1	3	1	1	2	1	3	1
1	19	2	0	0	0	0	0	0					1	3	1	1	2	1	3	2
1	23	2	0	0	0	0	0	0	0	1	1	0	0	2	1	1	2	1	3	2
1	28.7	2	0	0	0	0	0	0						4	1	1	2	1	3	1
1	21.5	2	1	1	0	0	0	1						5	1	1	2	1	3	1
1	25.4	2	0	0	0	0	0	0						2	1	1	2	1	3	2
1	19.9	2	0	1	0	1	0	1	0	1	0	0	0	1	1	1	2	1	1	2
1	21.1	2	1	1	1	0	1	2	0	0	1	0	1	2	1	1	2	1	2	1
1	25.4	2	1	1	0	0	1	2	0	0	0	0	0	0	1	1	2	1	3	0
1	23.4	2	0	0	0	0	0	0	1	1	1	1	1	5	1	1	2	1	3	0
1	31.6	2	1	0	1	1	0	2	1	0	0	0	1	2	1	2	2	1	3	0
1	19.4	2	1	1	1	0	0	2	0	0	0	0	0	0	1	2	2	1	3	2
1	24.1	2	0	0	0	0	0	0	0	0	1	1	0	2	1	1	2	1	3	2
1	22.5	2	1	0	0	0	0	1		1				3	1	2	2	1	3	1
1	18.1	2	0	1	0	0	1	1	1	0	1	1	1	4	1	1	2	1	2	0
1	16.1	2	0	1	0	0	0	1	1		1			2	1	1	2	1	3	1
1	19	2	1	0	0	0	0	1	0	0	0	0	1	1	1	1	2	1	3	2
1	29.9	2	0	0	0	0	0	0		1			1	2	1	1	2	1	3	0
1	21.2	2	0	0	0	0	0	0	0	0	1	0	0	1	1	1	2	1	1	0
1	23.7	2	0	1	0	0	0	1	1	0	1	1		4	1	2	2	1	3	1
1	21.8	2	0	1	0	0	0	1	0	0	0	0	0	0	1	1	2	1	2	2
1	23	2	0	0	0	0	1	1	1	0	1	1	0	3	1	1	2	1	2	0
1	19.5	2	0	0	0	0	0	0	1	1	1	0	0	3	1	1	2	1	3	2
1	28	2	0	1	0	0	0	1					1	4	1	2	2	1	1	0
1	24.3	2	0	0	0	0	0	0					1	5	1	1	2	1	2	0
1	19.3	2	0	1	0	0	1	1	0	0	1	0	1	2	1	1	2	1	3	0
1	24.8	2	0	0	0	0	1	1	0	1	0	0	0	1	1	1	2	1	3	1
1	21.5	2	0	1	0	1	0	1		1				3	1	1	2	1	1	2
1	22.8	2	1	0	1	0	1	2	0	0	0	0	0	0	1	1	2	1	3	1
1	26.7	2	0	0	0	0	0	0						3	1	1	2	1	3	1
1	21.9	2	1	0	0	0	0	1	0	0	0	0	0	0	1	1	2	1	1	1
1	25.5	2	0	0	0	0	0	0	0	0	0	0	1	1	1	1	2	1	3	1
1	30.2	2	1	0	0	0	0	1	0	1	0	1	0	2	1	2	2	1	3	1
1	27.4	2	1	0	1	0	0	1	1	1	1	1	0	4	1	1	2	1	1	0
1	20.8	2	0	0	0	0	0	0	0	1	1	1	0	3	1	1	2	1	2	1
1	20.6	2	0	0	0	0	0	0		1	1	1	1	5	1	1	2	1	2	0
1	19.7	2	0	0	0	0	0	0	1	1	1	1	1	5	1	1	2	1	2	1
1	21.4	2	1	1	0	0	0	1	0	0	1	0	0	1	1	1	2	1	3	2
1	25.9	2	0	0	0	0	0	0	0	1	1	1	0	3	1	1	2	1	2	0
1	27.4	2	0	0	0	0	0	0	0	0	0	0	1	1	1	1	2	1	3	2
1	23	2	1	0	0	0	0	1	0	0	0	1	1	2	1	1	2	1	2	0
1	22	2	0	0	0	0	0	0	1	1	1	1	1	5	1	1	2	1	2	1
1	21.1	2	0	0	0	0	0	0	1	1	1	0	0	3	1	1	2	1	2	1
1	21.2	2	0	1	0	0	0	1	1	0	1	0	0	2	1	1	2	1	1	1
1	27.1	2	0	0	0	0	1	1	0	0	0	1	1	2	1	1	2	1	3	0
1	21.6	2	0	0	0	0	0	0	0	1	1	1	1	4	1	1	2	1	2	0
1	22.3	2	0	1	0	1	0	1	0	0	0	0	1	1	1	1	2	1	1	0
1	21.9	2	1	1	0	0	0	1	1	0	0	1	1	3	1	1	2	1	3	1
1	27.2	2	1	0	0	0	0	1	0	0	0	0	1	1	1	1	2	1	3	2
1	24.2	2	0	0	0	0	0	0		1			1	4	1	1	2	1	3	2
1	21.3	2	0	0	0	0	0	0	0	0	0	0	1	1	1	2	2	1	3	1
1	28.9	2	1	0	0	1	1	2	0	0	0	0	1	1	1	1	2	1	3	1
1	22.2	2	0	0	0	0	0	0	0	0	0	0	1	1	1	1	2	1	2	0
1	24.1	2	0	0	0	0	0	0	0	0	1	0	0	1	1	1	2	1	1	1
1	23.1	2	0	0	0	0	0	0	0	0	0	0	0	0	1	1	2	1	3	1
1	22.5	2	0	0	0	0	0	0	1	1	1	1	1	5	1	1	2	1	3	1
1	23.7	2	0	1	0	0	0	1	0	0	0	0	1	1	1	1	2	1	3	0
1	22.3	2	0	0	0	0	0	0	0	0	0	0	0	0	1	1	2	1	3	2
1	23.1	2	1	0	0	0	0	1					1	3	1	1	2	1	3	0
1	21.4	2	1	1	0	0	0	1					1	2	1	1	2	1	2	2
1	22.1	2	0	0	0	0	0	0	0	0	0	0	1	1	1	1	2	1	1	1
1	22.8	2	1	1	0	0	0	1						3	1	2	2	1	3	0
1	25.6	2	0	0	0	0	0	0	0	0	0	0	1	1	1	2	2	1	3	1
1	23.3	2	1	0	0	1	1	2						1	1	1	2	1	3	1
1	25.5	1	1	1	0	0	1	2	1	0	1	1	1	4	1	1	2	1	3	1
1	25.8	2	1	0	0	1	0	1	0	0	0	0	1	1	1	1	2	1	1	0
1	21.3	2	1	0	0	0	0	1	1		1	0	1	3	1	1	2	1	1	0
1	24.8	2	0	0	0	0	0	0	1	0	1	1	1	4	1	2	2	1	3	2
1	22.8	2	0	0	0	0	0	0	1	1			1	5	1	1	2	1	3	1
1	19	2	0	0	0	0	0	0	0	1	1	0	0	2	1	1	2	1	2	1
1	27.9	2	0	0	0	0	1	1	1	0	0	0	1	2	1	1	2	1	2	2
1	28.4	2	0	0	1	0	1	1	1	0	1	0	0	2	1	1	2	1	1	1
1	24.1	2	0	0	0	0	1	1	1	0	1	1	1	4	1	1	2	1	2	0
1	23.5	2	0	1	0	1	0	1			1			2	1	1	2	1	3	1
1	24.1	2	0	0	1	0	1	1	0	0	0	0	0	0	1	1	2	1	2	2
1	21.5	2	0	0	0	0	0	0	0	0	1	0	0	1	1	1	2	1	3	2
1	21.6	2	0	1	0	1	0	1	0	1	0	0	0	1	1	1	2	1	1	2
1	20.4	2	1	0	0	0	0	1	0	0	0	0	0	0	1	1	2	1	2	2
1	21.1	2	0	0	0	0	0	0	0	0	1	0	1	2	1	1	2	1	1	1
1	20.9	2	0	0	0	0	0	0	1	0	1	0	1	3	1	1	2	1	1	1
1	25.1	2	0	0	1	0	1	1	0	0	0	0	0	0	1	1	2	1	2	0
1	22.2	2	0	0	0	0	0	0	0	1	1	0	1	3	1	1	2	1	1	2
1	21.8	2	0	0	0	0	0	0	0	1			0	2	1	1	2	1	2	2
1	23.5	2	0	0	0	0	0	0	0	1	1	1	0	3	1	1	2	1	2	0
1	22.7	2	0	0	0	0	0	0	0	0	0	0	1	1	1	1	2	1	2	1
1	24	2	1	0	0	0	0	1	1	1	1	0	1	4	1	1	2	1	2	2
1	19.5	2	1	0	0	0	0	1	0	0	0	0	1	1	1	1	2	1	3	1
1	23.9	2	1	0	0	0	0	1	1	1	0	1	0	3	1	1	2	1	2	1
1	28.3	2	0	0	0	0	0	0	0	0	0	0	1	1	1	1	2	1	1	0
1	18.5	2	1	0	0	0	1	1	0	0	0	1	0	1	1	1	2	1	3	2
1	29.3	2	0	0	0	0	1	1	0	0	0	0	0	0	1	1	2	1	3	0
1	26.3	2	1	1	0	1	1	2	0	1	0	1	0	2	1	1	2	1	3	0
1	16.3	2	0	0	0	0	0	0	1	0	0	0	0	1	1	1	2	1	3	2
1	19.2	2	0	0	0	0	0	0	0	1	0	0	0	1	1	1	2	1	1	2
1	26	2	0	0	0	0	0	0	0	0	0	0	0	0	1	1	2	1	3	1
1	19.1	2	1	0	1	0	1	2	1	0	0	1	1	3	1	1	2	1	2	2
1	22	2	0	0	0	0	0	0						3	1	1	2	1	1	2
1	23.2	2	0	0	0	0	0	0	1	1				4	1	1	2	1	3	2
1	21.2	2	0	0	0	0	0	0	0	0	0	0	0	0	1	1	2	1	1	1
1	24.3	2	1	1	0	0	0	1	0	0	0	0	0	0	1	1	2	1	3	0
1	25.3	2	0	0	0	0	0	0	1	1	0	0	0	2	1	1	2	1	2	0
1	21.9	2	1	0	0	0	0	1	1	1	0	0	1	3	1	2	2	1	3	1
1	21.9	2	1	1	0	0	1	2				1	1	4	1	1	2	1	3	0
1	23.3	2	1	0	0	0	1	1						0	1	1	2	1	3	0
1	22.9	2	1	0	0	0	0	1	0	0	0	0	0	0	1	1	2	1	3	2
1	20.9	2	1	0	0	1	0	1	0	0	1	0	0	1	1	1	2	1	2	1
1	24.2	2	1	1	0	0	0	1	1	0	1	1		4	1	1	2	1	2	2
1	25.6	2	1	0	0	1	0	1		1				4	1	1	2	1	3	1
1	18.7	2	1	0	0	0	1	1	0	0	0	0	1	1	1	1	2	1	3	2
1	20.9	2	1	0	0	0	0	1	0	0	0	0	0	0	1	1	2	1	2	2
1	22.9	2	0	0	0	0	0	0	0	1	1	0	1	3	1	1	2	1	3	0
1	17.9	2	1	1	0	0	1	2	0	0	0	0	1	1	1	1	2	1	2	2
1	23.3	2	1	0	0	0	0	1	1	0	1	1	0	3	1	1	2	1	1	2
1	25.3	2	1	0	0	0	0	1	0	0	0	1	0	1	1	1	2	1	3	2
1	18.8	2	0	1	0	0	1	1	1	1		0	0	3	1	1	2	1	3	1
1	25.7	2	0	0	0	0	0	0	1	0	1	1	1	4	1	1	2	1	3	0
1	22.8	2	0	0	0	0	0	0	1	0	1	0	1	3	1	2	2	1	3	0
1	26.7	2	0	0	1	0	1	1	0	0	0	0	1	1	1	1	2	1	1	0
1	21.3	2	1	1	1	0	1	2	0	0	0	0	1	1	1	1	2	1	1	1
1	22.6	2	1	0	0	0	0	1	0	0	0	0	0	0	1	1	2	1	3	0
1	22.5	2	0	0	0	0	1	1	0	0	0	0		0	1	1	2	1	3	1
1	22.4	2	0	0	0	0	0	0	0	1	1	1	0	3	1	1	2	1	3	1
1	24.7	2	1	0	0	0	0	1	1	0	1	0	0	2	1	2	2	1	2	1
1	21.8	2	0	0	0	0	0	0	0	1	1	0	0	2	1	1	2	1	2	1
1	29.8	2	0	0	0	0	0	0	0	0	0	0	0	0	1	1	2	1	3	2
1	24	2	1	0	1	0	1	2					1	2	1	1	2	1	3	0
1	24.9	2	0	0	0	0	0	0	0	1	1	0	1	3	1	1	2	1	1	1
1	23.7	2	0	0	1	0	0	1	0	0	0	0	0	0	1	1	2	1	3	0
1	21.5	2	0	0	0	0	0	0	0	0	0	0	0	0	1	1	2	1	1	2
1	24.1	2	1	0	0	0	0	1	0	0	0	0	0	0	1	1	2	1	3	1
1	21.3	2	0	0	0	0	0	0	1	1	1		1	5	1	1	2	1	2	1
1	22.6	2	0	1	0	0	1	1	0	0	1	0	0	1	1	1	2	1	2	1
1	24.1	2	0	0	0	0	0	0	0	0	1	0	0	1	1	1	2	1	1	1
1	21.5	2	0	0	0	0	1	1	1	0	1	1	1	4	1	1	2	1	2	0
1	23.6	2	1	0	1	0	0	1	1	0	1	1	0	3	2	1	2	2	1	0
1	21.5	2	0	0	0	1	0	1	0	0	0	0	0	0	2	2	2	2	2	1
1	21.3	2	0	0	1	0	0	1	0	0	1	1	0	2	2	1	2	2	1	1
1	23.8	2	1	0	0	0	0	1	0	1	1	1		3	2	2	2	2	1	2
1	19.9	2	0	0	0	0	0	0	1	0	1	1	0	3	2	2	2	2	1	2
1	20.8	2	1	0	0	0	0	1	0	0	1	1	0	2	2	1	2	2	1	1
1	26.7	2	0	0	0	0	0	0	0	0	0	0	0	0	2	2	2	2	1	1
1	24.1	2	0	0	0	1	0	1	1	0	1	1	0	3	2	1	2	2	2	2
1	23.6	1	0	0	0	0	0	0	0	0	1	1	0	2	2	1	2	2	3	2
1	25	2	0	0	0	0	0	0	0	0	1	1	0	2	2	2	2	2	1	2
1	18.7	1	0	0	1	1	0	1	0	0	1	0	0	1	2	2	2	2	2	2
1	26.2	2	0	0	1	0	0	1	0	0	1	1	0	2	2	2	2	2	1	1
1	20	1	0	0	0	0	0	0	0	0	1	0	0	1	2	2	2	2	2	2
1	20.3	2	0	0	0	0	0	0	1	0	1	1	0	3	2	1	2	2	1	0
1	22.6	2	1	0	0	0	0	1	1	0	1	1	0	3	2	2	2	2	1	1
1	23.5	2	1	0	0	0	0	1	0	0	1	1	0	2	2	2	2	2	1	2
1	22.7	1	0	0	0	0	0	0	0	0	0	0	0	0	2	1	2	2	2	2
1	30.6	2	0	0	0	0	0	0	1	1	1	1	0	4	2	1	2	2	1	1
1	28.6	1	0	0	0	0	0	0	1	0	0	1	0	2	2	1	2	2	3	2
1	24.6	2	0	0	1	1	1	2	1					3	2	2	2	2	2	2
1	22.5	2	0	0	0	0	0	0	1	0	1	1		3	2	2	2	2	3	1
1	21.8	2	0	0	0	0	0	0	1	1	1	1	0	4	2	2	2	2	2	2
1	19.3	1	0	0	0	0	0	0	0	0	0	0	0	0	2	1	2	2	3	2
1	22.1	2	0	0	0	0	0	0						3	2	1	2	2	3	2
1	21.8	2	0	0	0	1	0	1	1	0	1	1	0	3	2	2	2	2	1	0
1	24.7	2	0	0	1	1	0	1	1	1	1	1	0	4	2	1	2	2	1	2
1	28.4	1	0	0	0	0	0	0	0	0	1	1	0	2	2	2	2	2	2	2
1	23.4	2	0	0	0	1	1	1	0	0	1	1	0	2	2	2	2	2	1	2
1	19.5	2	0	0	0	0	0	0	1	1	1	1	0	4	2	2	2	2	1	2
1	27.6	2	0	0	0	0	0	0	0	0	0	0	0	0	2	2	2	2	2	1
1	24.5	1	0	0	1	0	0	1	1	0	1	0	0	2	2	1	2	2	1	1
1	21.3	1	0	0	0	0	0	0	0	0	1	1	0	2	2	1	2	2	2	2
1	17.8	2	1	0	0	0	0	1	1	1	1	1	0	4	2	1	2	2	2	2
1	21.4	2	0	0	0	0	0	0	1	0	1	1	1	4	2	1	2	2	1	1
1	22.7	2	0	0	0	0	0	0	1	1	0	0	1	3	2	1	2	2	2	2
1	21.5	1	0	0	0	0	0	0	1	1		0	0	3	2	1	2	2	1	2
1	23.4	2	0	0	0	0	0	0	0	0	1	1	0	2	2	2	2	2	2	1
1	22.7	2	0	0	0	1	0	1	0	0	1	1	0	2	2	2	2	2	3	1
1	21.2	2	0	0	0	0	0	0	0	0	1	1	0	2	2	2	2	2	2	1
1	23.4	1	0	0	0	1	0	1	0	0	1	1	0	2	2	1	2	2	2	2
1	19	1	0	0	0	0	0	0	0	0	1	1	0	2	2	1	2	2	2	2
1	21.4	2	0	0	0	0	0	0	0	1	1	1	0	3	2	2	2	2	1	1
1	20.7	1	0	1	0	0	0	1	0	0	1	1	1	3	2	1	2	2	1	0
1	24.5	2	0	0	0	1	0	1	0	0	1	1	0	2	2	1	2	2	2	2
1	19.9	2	0	1	0	0	1	1	1	0	1	1	0	3	2	2	2	2	3	2
1	21.4	2	0	0	0	0	0	0	1	1	1	1	0	4	2	2	2	2	1	2
1	20.5	2	0	0	0	0	0	0						3	2	2	2	2	3	2
1	21.5	1	0	0	0	1	1	1	0	0	1	1	0	2	2	2	2	2	3	0
1	23.5	1	0	0	0	0	0	0	0	0	1	1	0	2	2	2	2	2	2	2
1	23.9	2	0	0	0	0	0	0	1	1	1	1	1	5	2	1	2	2	2	0
1	28.4	2	1	0	0	0	0	1	0	0	1	0	0	1	2	2	2	2	1	1
1	29.3	2	0	0	0	0	0	0	0	0	1	1	0	2	2	2	2	2	2	0
1	20	2	0	0	0	0	1	1	1	0	1	1	0	3	2	1	2	2	2	0
1	22	2	1	0	0	1	0	1	0	0	1	0	0	1	2	1	2	2	2	2
1	19.3	2	0	0	0	0	0	0	1	1	1	1	0	4	2	1	2	2	1	2
1	24.3	2	0	0	0	0	0	0	1	1	1	1	1	5	2	1	2	2	1	0
1	20.2	2	0	0	0	0	0	0	1	1	1	1	1	5	2	2	2	2	2	1
1	23.8	2	0	0	0	1	1	1	0	0	1	1	0	2	2	2	2	2	3	1
1	23.5	2	0	0	0	0	1	1	0	1	0	0	0	1	2	1	2	2	1	1
1	23.8	2	0	0	0	0	0	0	1	1	1	0	0	3	2	1	2	2	1	1
1	25.6	2	0	0	0	0	0	0	1	0	1	0	1	3	2	1	2	2	1	0
1	22.3	1	0	0	0	1	0	1	0	0	1	1	0	2	2	1	2	2	1	2
1	25.1	2	0	0	0	0	0	0	0	0	1	0	0	1	2	1	2	2	2	2
1	26.4	2	0	0	0	0	0	0	0	1	1	1	0	3	2	2	2	2	2	0
1	24.8	2	1	0	0	0	0	1	1	0	1	1	1	4	2	1	2	2	2	1
1	24.4	2	1	0	1	0	0	1	0	0	0	0	0	0	2	2	2	2	3	2
1	24.4	2	0	0	0	0	0	0	0	0	0	0	0	0	2	2	2	2	2	1
1	21	2	0	0	0	0	0	0	0	0	0	0	0	0	2	2	2	2	1	2
1	23.5	2	0	0	0	0	0	0	0	1	0	0	0	1	2	1	2	2	2	0
1	24.1	2	0	0	0	0	0	0	0	0	1	1	0	2	2	1	2	2	1	1
1	19.9	2	0	0	0	0	0	0	0	0	1	0	0	1	2	1	2	2	2	2
1	24.9	2	0	0	0	0	0	0	0	0	0	0	0	0	2	2	2	2	2	1
1	22.2	2	0	0	0	0	0	0	1	0	1	1	1	4	2	1	2	2	2	1
1	29.1	2	0	0	0	0	0	0	0	0	0	0	0	0	2	2	2	2	2	2
1	29.3	2	0	0	0	1	0	1	0	0	1	0	0	1	2	1	2	2	2	2
1	30	2	1	0	0	0	0	1	0	0	1	0	0	1	2	1	2	2	2	2
1	24.5	2	0	0	0	1	0	1	1	1	1	1	0	4	2	1	2	2	1	1
1	21.7	2	0	0	0	0	0	0	1	0	1	1	0	3	2	1	2	2	1	2
1	18.4	2	0	0	0	0	0	0	0	1	1	1	1	4	2	1	2	2	1	2
1	20.4	2	0	0	1	0	0	1	0	0	1	1	0	2	2	1	2	2	3	2
1	23.8	1	0	0	0	0	1	1	1	0	0	0	0	1	2	2	2	2	3	2
1	25.6	2	0	0	1	0	0	1	1	0	0	0	1	2	2	1	2	2	1	2
1	18.9	1	0	0	0	0	1	1	0	0	0	0	0	0	2	1	2	2	2	2
1	26	2	0	0	0	0	1	1	1	0	1	1	0	3	2	1	2	2	1	1
1	21.3	2	0	0	0	1	1	1	1	1				4	2	2	2	2	2	2
1	20.2	2	0	0	0	1	0	1	1	0	1	1	0	3	2	2	2	2	3	1
1	26.6	2	0	0	0	0	0	0	0	0	1	0	0	1	2	1	2	2	3	1
1	22.5	2	0	0	0	0	0	0	1	0	1	0	1	3	2	1	2	2	1	0
1	21.1	1	0	0	0	0	0	0	1	0	1	0	0	2	2	1	2	2	2	1
1	27.9	2	0	0	0	0	0	0	1	1	1	0	0	3	2	2	2	2	1	1
1	21.7	2	0	0	0	0	0	0	1	1	1	0	0	3	2	2	2	2	1	2
1	24.2	1	0	0	0	0	0	0	0	0	0	1	0	1	2	1	2	2	3	2
1	23.8	2	0	0	1	0	0	1						3	2	2	2	2	3	0
1	26.6	2	0	0	0	1	1	1						0	2	1	2	2	3	2
1	23.4	2	0	0	0	0	0	0	0	0	0	0	0	0	2	2	2	2	1	1
1	24	2	0	0	0	0	1	1	0	1	1	0	0	2	2	1	2	2	1	2
1	23.4	2	0	0	0	0	0	0	0	0	1	0	0	1	2	2	2	2	2	1
1	23.1	2	0	0	0	0	0	0	0	0	1	0	0	1	2	1	2	1	3	1
1	26.2	2	0	0	0	0	0	0	1	1	1	1	1	5	2	1	2	1	1	1
1	22.4	2	1	0	0	0	0	1	0	0	0	0	0	0	2	2	2	1	3	2
1	22.9	2	0	0	0	0	0	0	0	1	1	0	0	2	2	1	2	1	2	1
1	21.5	2	0	0	0	0	0	0	0	1				4	2	1	2	1	1	2
1	21.6	2	0	0	0	0	0	0	0	0	1	1	0	2	2	2	2	1	2	2
1	28.9	2	0	0	0	1	1	1	1	1	1	1	0	4	2	1	2	1	3	1
1	20.7	2	1	1	0	0	0	1						0	2	1	2	1	3	1
1	27.2	2	0	0	0	0	0	0	1	1	1	1	1	5	2	1	2	1	2	1
1	26	2	0	0	0	0	0	0	1	0	1	1	1	4	2	1	2	1	2	1
1	24.8	2	0	0	0	0	1	1	1	1	1	0	0	3	2	1	2	1	1	1
1	25.4	2	0	0	0	0	0	0	1	1	1	1	1	5	2	1	2	1	1	1
1	25	2	0	0	0	0	0	0	1		1		1	4	2	1	2	1	3	1
1	19.5	2	0	0	0	0	0	0	1	1	1	1	0	4	2	1	2	1	3	1
1	21.8	2	0	1	0	0	1	1	0			1	1	4	2	1	2	1	2	1
1	26.7	2	0	0	0	0	0	0	1	0	1	1	0	3	2	2	2	1	3	1
1	19	1	0	0	0	0	0	0	1	1	1	0	0	3	2	1	2	1	1	2
1	20	2	0	0	0	0	0	0	0	0	0	0	0	0	2	1	2	1	3	1
1	21.4	2	0	0	0	0	0	0	1	0	1	0	0	2	2	1	2	1	1	1
1	24	2	0	0	0	0	0	0	1	1	1	1	0	4	2	2	2	1	3	1
1	23.1	2	1	0	1	0	1	2	0	0	0	0	0	0	2	1	2	1	1	2
1	24	2	1	0	0	0	0	1				1		2	2	2	2	1	3	0
1	21.8	2	0	0	0	0	0	0	0	0	0	0	0	0	2	1	2	1	3	2
1	22.4	2	1	0	0	0	0	1	0	0	0	1	1	2	2	1	2	1	3	0
1	25.3	2	0	0	0	0	0	0	0	0	0	1	0	1	2	2	2	1	3	2
1	23	2	0	0	0	0	0	0	0	1	1	1	0	3	2	1	2	1	2	0
1	20.6	2	1	0	0	0	0	1	0	1	1	1	0	3	2	1	2	1	2	2
1	22.1	2	0	0	0	0	0	0	1			1		4	2	1	2	1	3	2
1	24.3	2	0	0	0	0	0	0	0	0	0	0	0	0	2	2	2	1	3	1
1	20.2	2	0	1	0	0	0	1	0	1	0	0	0	1	2	1	2	1	3	2
1	23.6	2	0	0	0	0	0	0	1	0	1	0	0	2	2	1	2	1	3	2
1	18.9	2	0	0	0	0	0	0	1	1	1	1	0	4	2	2	2	1	1	2
1	23.3	2	0	0	0	0	0	0	0	0	1	1	0	2	2	1	2	1	1	2
1	22.6	2	1	0	0	0	0	1	0	0	0	0	1	1	2	2	2	1	3	1
1	24.4	2	0	1	0	0	0	1	0	0	1	1		2	2	2	2	1	2	1
1	24.7	2	0	0	0	0	1	1	0	1	0	1	0	2	2	1	2	1	2	0
1	26.1	2	1	0	0	0	0	1	0	0	1	1	0	2	2	1	2	1	2	1
1	24.5	2	0	0	0	0	0	0						1	2	2	2	1	2	1
1	25.3	2	0	0	0	0	0	0	0	0	1	1	1	3	2	1	2	1	3	2
1	21.5	2	1	1	1	0	1	2						0	2	1	2	1	2	2
1	25.4	2	0	0	0	0	0	0	1	0	1	1	0	3	2	2	2	1	3	1
1	19.7	2	0	0	0	1	1	1	0	0	1	1	1	3	2	1	2	1	2	2
1	19.9	2	1	0	0	0	0	1						0	2	1	2	1	3	2
1	25.9	2	1	0	0	0	0	1	0	0	0	0	0	0	2	1	2	1	2	1
1	20.6	2	1	0	0	0	1	1	1	0	0	1	0	2	2	1	2	1	3	1
1	18.5	2	0	0	0	0	1	1	1	0	0	0	0	1	2	1	2	1	2	2
1	21.2	2	0	0	0	0	0	0	1	0	1	1	0	3	2	1	2	1	2	2
1	17.7	2	0	0	0	0	0	0	1	0	1	1	0	3	2	1	2	1	3	0
1	26.9	2	0	0	0	0	0	0	1	1	1	1	0	4	2	2	2	1	1	2
1	22.2	2	0	0	0	0	0	0	0	1	1	1	1	4	2	1	2	1	2	1
1	25.7	2	0	0	0	0	0	0	0	0	0	1	0	1	2	2	2	1	3	0
1	24.7	2	1	1	0	0	1	2	0	1	1	1	1	4	2	1	2	1	2	1
1	20.8	2	0	0	0	0	0	0	1	0	1	1	0	3	2	1	2	1	1	1
1	21.9	2	0	0	0	0	0	0	0	0	0	1	0	1	2	2	2	1	3	1
1	21.6	2	0	0	0	0	0	0	0	0	1	1	1	3	2	1	2	1	3	1
1	19.9	2	0	0	0	0	0	0	0	1	1	1		3	2	2	2	1	3	2
1	23.6	2	0	0	0	0	0	0	0	1	1	1		3	2	1	2	1	2	1
1	21	2	0	0	0	0	1	1	0	0	1	0	0	1	2	1	2	1	2	1
1	19.7	2	0	0	0	0	0	0	0	0	0	0	1	1	2	1	2	1	1	2
1	19.2	1	0	0	0	0	0	0	0	0	0	0	0	0	2	1	2	1	2	0
1	26.1	2	0	0	0	0	0	0	0		0	0	0	0	2	2	2	1	1	0
1	20.4	2	1	0	0	0	0	1	0	0	1	0	0	1	2	2	2	1	1	1
1	22.4	2	0	0	0	0	0	0	1	0	0	0	0	1	2	1	2	1	3	2
1	23.8	2	0	0	0	0	0	0						0	2	1	2	1	3	1
1	25.1	2	1	0	0	0	0	1	0	0	1	0	0	1	2	1	2	1	1	2
1	22.9	2	0	0	0	0	0	0		1	1	1		3	2	1	2	1	1	2
1	22.3	2	0	0	0	0	1	1	0	0	1	0	0	1	2	1	2	1	2	1
1	23.1	2	0	0	0	0	0	0	0	0	0	0	0	0	2	1	2	1	3	2
1	22.7	2	0	0	0	1	0	1	1	0	0	1	0	2	2	1	2	1	1	0
1	26.2	2	0	0	0	0	0	0		1	1	1	1	4	2	2	2	1	3	1
1	23.8	2	0	0	0	1	0	1	1	1	1	1	1	5	2	1	2	1	1	0
1	21	2	0	0	0	0	0	0	0	0	1	1	1	3	2	1	2	1	2	2
1	22.5	2	1	0	0	1	1	2	0	0	0	1	0	1	2	1	2	1	3	1
1	25.5	2	1	0	0	0	0	1	0	0	1	1	0	2	2	1	2	1	1	2
1	22	2	0	0	1	1	0	1	1	1	0	1	1	4	2	1	2	1	1	1
1	20.7	2	1	0	0	0	0	1	0	0	0	0	0	0	2	2	2	1	2	0
1	19.4	2	0	0	0	0	0	0	0	1	1	1	0	3	2	1	2	1	1	0
1	26.5	2	0	0	0	0	0	0	1	0	1	0	0	2	2	1	2	1	1	0
1	24.5	2	0	0	0	0	0	0	1	0	1	1	0	3	2	1	2	1	3	1
1	23.6	2	0	0	0	0	0	0	0	1	0	0	0	1	2	1	2	1	3	2
1	22.9	2	0	0	0	0	0	0	1	0	1	1	1	4	2	1	2	1	1	1
1	26	2	0	0	0	0	0	0	1	0	1	1	0	3	2	1	2	1	3	1
1	26.7	1	0	0	0	0	0	0	1	0	1	1	1	4	2	1	2	1	1	2
1	28.3	2	1	0	0	0	1	1	1	0	1	0	0	2	2	1	2	1	2	1
1	28.2	2	1	0	1	0	0	1	1	0	1	0	0	2	2	1	2	1	2	0
1	20	2	1	1	0	0	0	1	0	0	0	0	0	0	2	1	2	1	2	1
1	21.8	2	0	0	0	0	0	0	0	1	0	0	0	1	2	1	2	1	1	1
1	26.2	2	0	0	0	0	0	0	0	0	1	1	0	2	2	1	2	1	3	2
1	24.1	2	0	0	0	0	0	0	0	0	0	0	0	0	2	1	2	1	2	2
1	20.6	2	1	0	0	0	0	1	0	0	1	0	0	1	2	1	2	1	2	1
1	28.8	2	1	0	0	0	0	1	0	1	1	0	0	2	2	1	2	1	2	2
1	24	2	0	0	0	0	0	0	0			1		4	2	1	2	1	2	1
1	14.1	2	1	1	0	1	1	2	0	0	0	0	1	1	2	1	2	1	3	2
1	20.6	2	1	0	0	0	0	1	0	0	0	1	1	2	2	1	2	1	2	0
1	20.4	2	1	0	0	0	1	1	0	1	1	1	0	3	2	1	2	1	2	0
1	19.4	2	0	0	0	0	0	0	0	0	0	1	0	1	2	1	2	1	2	2
1	24.7	2	1	0	0	0	0	1	0	1	0	0	0	1	2	1	2	1	2	1
1	20.5	2	1	0	0	1	1	2	0	0	0	1	0	1	2	1	2	1	3	1
1	21	2	1	0	0	0	1	1	1	0	1	1	0	3	2	1	2	1	2	1
1	21.9	2	0	0	0	0	0	0	0	0	1	1	0	2	2	1	2	1	1	0
1	28.4	2	0	0	0	0	0	0	0	1	0	0	0	1	2	2	2	1	1	0
1	22.4	2	0	0	0	0	0	0		1	1	1		3	2	1	2	1	1	1
1	20.1	2	1	0	0	0	0	1	0	0	1	1	0	2	2	2	2	1	1	2
1	22	2	0	0	0	0	0	0	0	1	1	0	0	2	2	1	2	1	1	2
1	27.1	2	0	0	0	0	1	1	0	1	1	1	1	4	2	1	2	1	2	0
1	26.8	2	1	0	0	0	1	1	0	0	1	0	0	1	2	1	2	1	1	2
1	17.6	2	0	0	0	0	1	1	0	0	0	0	0	0	2	1	2	1	3	2
2	22.1	2	0	0	0	0	0	0	0	1	0	0	0	1	1	2	1	2	2	2
2	16.3	2	0	0	0	0	1	1	0	0	0	1	0	1	1	1	1	2	2	2
2	18.3	2	0	0	0	0	0	0	0	0	1	0	0	1	1	2	1	2	1	2
2	19.7	2	0	0	0	0	0	0	0	0	0	0	0	0	1	2	1	2	1	2
2	18.9	2	0	0	0	0	0	0	0	0	1	0	0	1	1	1	1	2	2	2
2	23.4	2	0	0	1	0	1	1	0	0	1		1	3	1	1	1	2	2	2
2	22	2	0	0	1	0	0	1	0	0	1	0	0	1	1	1	1	2	3	1
2	19.9	2	0	0	0	0	0	0	1					3	1	1	1	2	2	2
2	28.8	2	0	0	0	0	0	0	0	1	0	0	1	2	1	1	1	2	3	1
2	20.7	2	0	0	0	0	0	0	0	1	0	0	0	1	1	2	1	2	3	2
2	19.7	2	1	1	0	0	0	1	0	0	0	0	0	0	1	1	1	2	1	0
2	20.6	2	1	0	0	0	0	1	1	0	1	0	0	2	1	2	1	2	3	2
2	22.7	2	0	0	0	0	0	0	1	1	1	1	1	5	1	1	1	2	1	1
2	23.9	2	0	0	0	0	0	0	0	1	1	1	1	4	1	2	1	2	1	0
2	21.6	1	0	0	0	0	0	0	1	1	1	1	1	5	1	2	1	2	3	2
2	22.1	2	0	0	0	0	0	0	1	0	0	0	1	2	1	1	1	2	3	2
2	26.3	2	0	0	1	0	0	1	1	1	0	0	1	3	1	2	1	2	3	0
2	19.9	2	0	0	0	0	1	1	1	0	1	1	1	4	1	1	1	2	2	2
2	22	2	0	0	0	0	0	0	0	0	1	0	0	1	1	1	1	2	2	1
2	25.8	2	0	0	0	0	0	0	1		1	1	1	5	1	1	1	2	2	1
2	25.2	2	0	0	0	0	0	0	0	0	1	1	0	2	1	1	1	2	1	1
2	24.7	2	0	0	0	0	0	0	1	0	1	1	0	3	1	1	1	2	2	1
2	23.6	2	0	0	0	0	1	1	0	0	1	1	1	3	1	1	1	2	2	1
2	17.1	2	0	0	0	1	1	1						2	1	1	1	2	3	2
2	19.4	2	0	0	0	0	1	1	1	1	0	1	0	3	1	1	1	2	1	2
2	19.4	2	0	0	0	0	0	0	0	1	1	0	0	2	1	1	1	2	1	2
2	25.9	2	0	0	0	0	0	0	0	0	0	0	0	0	1	1	1	2	2	2
2	22.1	1	1	0	0	0	0	1	0	0	0	0	0	0	1	1	1	2	1	2
2	19.2	1	0	0	0	0	0	0	1	0	1	0	0	2	1	1	1	2	1	0
2	20.9	2	0	0	0	0	1	1	1	0	1	1	1	4	1	1	1	1	3	2
2	25.4	2	0	0	1	0	1	1			1			3	1	1	1	1	3	0
2	16.2	2	0	1	0	0	0	1			1			1	1	1	1	1	1	2
2	23.3	2	0	0	0	0	0	0	1	1	1	1	0	4	1	1	1	1	2	0
2	30.3	2	1	0	0	0	0	1	0	1	1	1	1	4	1	1	1	1	2	2
2	21.5	2	0	1	0	0	0	1	0	0	0	0	0	0	1	1	1	1	1	2
2	18.4	2	0	1	0	0	1	1	0	1	1	1	1	4	1	1	1	1	3	0
2	18.3	2	0	1	1	1	1	2	0				1	1	1	1	1	1	2	1
2	22.6	2	1	0	0	0	1	1	0	0	0	0	0	0	1	1	1	1	3	0
2	20	2	0	0	0	0	0	0	1	0	1	1	1	4	1	1	1	1	3	0
2	31.6	2	1	1	0	0	0	1	0	0	0	0	0	0	1	1	1	1	3	1
2	26.4	2	1	1	0	0	0	1					1	2	1	1	1	1	2	0
2	20.3	2	0	0	0	0	0	0	1				1	5	1	2	1	1	3	1
2	24.4	2	1	1	0	0	0	1	1	0	1	1	0	3	1	1	1	1	3	1
2	22.7	2	0	0	0	0	0	0	0	0	1	0	1	2	1	1	1	1	1	1
2	26.6	2	0	0	0	0	0	0	1		1			3	1	1	1	1	1	2
2	24.7	2	1	0	0	0	0	1	0	0	0	0	0	0	1	1	1	1	3	2
2	21.9	2	0	0	0	0	0	0			1	1	1	3	1	1	1	1	2	1
2	22.9	2	0	0	0	0	0	0	1	0	1	1	0	3	1	1	1	1	3	0
2	21.6	2	0	0	0	0	0	0	0	0	1	1	1	3	1	1	1	1	2	1
2	20.8	2	1	0	0	0	0	1	0	0	0	0	1	1	1	1	1	1	2	0
2	20.9	2	0	0	0	0	0	0	1	0	1	1	0	3	1	1	1	1	1	2
2	20.7	2	0	0	0	0	1	1	0	0	0	0	1	1	1	1	1	1	2	2
2	24.5	2	1	0	0	0	0	1	0	1	0	1	1	3	1	1	1	1	3	0
2	27.1	2	1	0	0	0	0	1	1	1	0	0	1	3	1	1	1	1	3	2
2	25.9	2	0	0	0	0	0	0	1	0	1	1	1	4	1	1	1	1	3	2
2	22.9	2	1	1	0	0	0	1	1	1	0	1	0	3	1	1	1	1	3	2
2	20.8	2	0	1	0	0	0	1					1	3	1	1	1	1	3	1
2	26	2	1	0	1	0	0	1	1		1			2	1	1	1	1	1	1
2	18.7	2	1	1	0	0	1	2		1	1	1	1	5	1	1	1	1	1	1
2	22.3	2	0	0	0	0	0	0				1	1	4	1	1	1	1	3	0
2	25	2	0	0	0	0	0	0	1	1	1	1	1	5	1	1	1	1	3	1
2	20.8	2	0	0	0	0	0	0	1	1	1	1	0	4	1	1	1	1	1	1
2	21.6	2	0	0	0	0	0	0	0	0	1	0	0	1	1	2	1	1	3	1
2	20.5	2	1	1	0	1	0	2	0	0	1	0	0	1	1	2	1	1	2	1
2	23.5	2	0	1	0	0	0	1	1	1	1	1	1	5	1	1	1	1	1	1
2	21.3	2	0	0	0	0	0	0	1	1	1	1	0	4	1	1	1	1	2	1
2	18.3	2	0	0	0	0	0	0			1		1	3	1	1	1	1	1	1
2	20.7	2	0	0	0	1	1	1	0	1	1	1	0	3	1	1	1	1	2	1
2	18.1	2	0	1	0	0	0	1	1	0				3	1	1	1	1	2	1
2	26.2	2	1	1	0	0	0	1		1				4	1	1	1	1	3	0
2	22.7	2	0	0	0	0	0	0	0	0	1	1	0	2	1	1	1	1	2	1
2	21.1	2	1	1	0	0	0	1						1	1	1	1	1	2	1
2	23.2	2	0	0	0	0	0	0	0	0	0	0	1	1	1	1	1	1	2	1
2	19.6	2	0	0	0	0	1	1	1	0	1	1	0	3	1	1	1	1	2	0
2	19.3	2	0	0	0	0	1	1	0	0	1	0	0	1	1	1	1	1	1	0
2	21.9	2	1	1	0	0	1	2				1	1	4	1	1	1	1	3	0
2	28.9	2	0	0	0	1	1	1	1	1	1	0	0	3	1	1	1	1	3	0
2	14.8	2	0	0	0	0	0	0				1		3	1	1	1	1	3	0
2	23.8	2	0	0	0	0	0	0	0	0	1	0	0	1	1	1	1	1	2	1
2	25.6	2	1	0	0	1	0	1		1				3	1	1	1	1	3	1
2	25.3	2	1	0	0	0	0	1	0	0	0	1	0	1	1	1	1	1	3	2
2	27.1	2	0	0	0	0	0	0	0	0	1	0		2	1	1	1	1	3	0
2	25	2	0	0	0	0	0	0	0	0	1	0	0	1	1	2	1	1	2	1
2	24.1	2	1	0	0	0	0	1	0	0	0	0	0	0	1	1	1	1	3	1
2	27	1	0	0	1	0	0	1	0	0	1	1	0	2	2	1	1	2	2	2
2	25.5	1	0	0	1	0	0	1	0	0	0	1	0	1	2	2	1	2	1	2
2	22.1	2	0	0	1	0	0	1	0	0	0	0	0	0	2	1	1	2	1	2
2	16.1	2	0	0	0	0	0	0	0	0	0	0	0	0	2	1	1	2	2	2
2	21.2	1	0	0	0	0	1	1	0	0	1	1	0	2	2	2	1	2	1	2
2	27.3	1	0	0	0	0	0	0	0	0	1	1	0	2	2	1	1	2	2	2
2	24.5	2	0	0	0	0	0	0	1	1	1	1	0	4	2	2	1	2	2	2
2	28.9	2	0	0	0	0	0	0	0	0	1	0	0	1	2	1	1	2	2	1
2	23.3	1	0	0	0	0	1	1	0	0	1	1	0	2	2	2	1	2	2	1
2	17.8	2	1	0	0	0	0	1	1	1	1	1	0	4	2	1	1	2	2	2
2	17.1	2	0	0	0	0	0	0	0	0	1	1	0	2	2	1	1	2	2	2
2	25	1	0	0	1	0	0	1	0	0	0	0	0	0	2	1	1	2	2	1
2	32.3	1	1	1	0	0	0	1	0	0	1	1	0	2	2	1	1	2	2	0
2	23.6	2	0	0	1	0	0	1	0	0	0	0	0	0	2	1	1	2	2	1
2	25.1	2	0	0	0	0	0	0	0	0	0	1	0	1	2	2	1	2	3	2
2	24.9	2	0	0	0	0	0	0	1	0	0	1	1	3	2	2	1	2	2	2
2	28.4	2	0	0	1	0	0	1	0	0	0	0	0	0	2	2	1	2	1	1
2	25.6	2	1	0	0	1	1	2	0	0	1	1	0	2	2	1	1	1	3	0
2	24.6	2	0	0	0	1	0	1	0	0	0	0	0	0	2	1	1	1	3	0
2	15.4	2	0	0	0	0	0	0	0	0	1	0	0	1	2	2	1	1	2	2
2	24.5	2	0	0	0	0	1	1	1	0	1	1		4	2	1	1	1	1	1
2	20.3	2	0	0	0	0	0	0	1	0	1	1	0	3	2	2	1	1	2	1
2	25.5	2	0	0	0	0	0	0	1	1	1	1	1	5	2	2	1	1	3	1
2	23.7	2	0	1	0	0	0	1	0	0	0	0	0	0	2	1	1	1	2	1
2	23.8	2	0	0	0	1	0	1	1	0	1	1	0	3	2	2	1	1	2	1
2	23.6	2	0	0	0	0	0	0	0	1	1	1	1	4	2	2	1	1	3	1
2	25.8	2	0	0	1	0	0	1	0	0	0	0	0	0	2	1	1	1	3	1
2	20.6	2	1	0	0	0	0	1	0	0	1	0	0	1	2	1	1	1	2	1
2	21.3	2	0	0	0	0	0	0	0	0	1	1	0	2	2	2	1	1	3	2
2	19.5	2	0	0	0	0	0	0	0	0	1	1	0	2	1	1	2	2	2	2
2	24.1	2	0	0	1	0	0	1	1	0	1	1	0	3	1	1	2	2	1	2
2	28.9	2	0	0	1	0	0	1	0	0	1	0	0	1	1	2	2	2	2	2
2	18.3	2	0	0	1	0	0	1	0	0	1	0	0	1	1	1	2	2	1	2
2	17.5	2	0	1	0	0	0	1	1	1	1	1	0	4	1	1	2	2	1	2
2	24.9	2	0	0	0	0	1	1	1	0	1	1	0	3	1	2	2	2	1	1
2	23.9	2	0	0	1	0	1	1	1	1	1	0	0	3	1	2	2	2	1	2
2	21.2	2	0	0	0	0	0	0	1	1	1	0	0	3	1	2	2	2	1	2
2	25.4	2	0	0	0	0	1	1	0	0	0	0	0	0	1	2	2	2	3	0
2	24.1	2	1	0	1	0	1	2						0	1	2	2	2	1	0
2	23.8	2	0	0	0	1	1	1	0	0	1	1	0	2	1	2	2	2	2	2
2	20.5	2	0	0	0	0	0	0	0	0	1	0	1	2	1	2	2	2	2	2
2	28	2	0	0	0	0	0	0	0	0	1	1	1	3	1	1	2	2	2	1
2	19.3	2	0	0	0	0	0	0	0	0	1	0	0	1	1	1	2	2	2	2
2	17.2	2	0	0	0	0	0	0	0	0	1	0	0	1	1	1	2	2	2	1
2	21	1	0	0	1	0	0	1	0	0	1	1	0	2	1	1	2	2	1	2
2	20.9	2	0	0	0	0	0	0	0	0	1	0	0	1	1	2	2	2	1	2
2	21.6	2	0	0	1	0	0	1	0	0	1	0	0	1	1	1	2	2	2	2
2	17.2	2	0	0	0	0	0	0	1	0	1	1	0	3	1	1	2	2	1	2
2	27.7	2	0	0	0	0	0	0	1	0	1	1	0	3	1	2	2	2	1	0
2	19.6	2	0	0	1	0	0	1	0	0	1	1	0	2	1	2	2	2	1	2
2	17.5	2	0	0	0	0	0	0	1	1	0	0	0	2	1	1	2	2	1	2
2	24	2	0	0	0	0	0	0	1	0	0	0	0	1	1	1	2	2	1	2
2	23.6	2	0	0	0	0	1	1	0	0	1	0	0	1	1	1	2	2	2	2
2	22.6	2	0	0	0	1	1	1	1	0	1	0	0	2	1	1	2	2	2	2
2	23.9	2	1	1	0	0	0	1	0	0	1	0	0	1	1	2	2	2	3	1
2	21.3	2	0	0	0	0	0	0	0	0	0	0	0	0	1	1	2	2	2	1
2	23.7	2	0	0	0	0	0	0	0	1	0	1	0	2	1	2	2	2	1	1
2	24	2	0	0	0	0	0	0	0	0	0	0	0	0	1	1	2	2	2	0
2	16.3	2	0	0	0	0	0	0	0	0	1	0	0	1	1	1	2	2	1	2
2	18.8	2	0	0	0	0	0	0	0	0	0	0	0	0	1	1	2	2	2	2
2	19.8	2	0	0	0	0	0	0	1	0	1	0	0	2	1	1	2	2	2	1
2	29.3	2	0	0	0	0	0	0	1	0	1	0	1	3	1	2	2	2	1	2
2	29.7	2	1	0	0	0	1	1	1	0	0	0	1	2	1	2	2	2	3	0
2	21.7	2	0	0	1	0	0	1	0	0	1	0	0	1	1	2	2	2	1	2
2	25.2	2	0	0	0	0	0	0	0	0	1	0	0	1	1	2	2	2	1	2
2	22.6	2	0	0	0	1	0	1	1	0	0	0	0	1	1	1	2	2	2	2
2	20.2	2	0	0	1	0	0	1	1	0	1	0	0	2	1	2	2	2	1	2
2	19	2	0	0	0	0	1	1	0	0	0	0	0	0	1	1	2	2	2	2
2	21.1	2	0	0	0	0	0	0	1	1	1	1	1	5	1	1	2	2	1	0
2	23.8	2	0	1	0	0	0	1	1	1			1	5	1	2	2	2	2	2
2	21.4	2	0	0	0	0	1	1	0	0	1	0	0	1	1	2	2	2	3	2
2	22.1	2	0	0	0	0	0	0	0	1	1	0	0	2	1	1	2	2	2	2
2	26.5	2	0	0	0	0	0	0	0	0	1	0	0	1	1	2	2	2	3	1
2	28.7	2	0	0	0	0	0	0	0	1	0	1	0	2	1	2	2	2	3	0
2	21.6	2	0	0	0	0	1	1	1	0	0	0	0	1	1	1	2	2	2	2
2	23.2	2	0	0	0	0	0	0	1	1	0	0	0	2	1	2	2	2	1	2
2	22.5	2	1	0	1	0	0	1	0	0	1	1	0	2	1	2	2	2	1	2
2	27.6	2	1	0	0	0	0	1	0	0	0	1	0	1	1	2	2	2	3	1
2	16.6	2	0	0	0	0	0	0	0	0	0	0	0	0	1	1	2	2	2	2
2	19.7	2	0	0	0	0	0	0	1	0	1	0	0	2	1	2	2	2	1	2
2	22.9	2	1	0	0	0	1	1	1	0		0	0	2	1	1	2	2	3	2
2	24	2	0	0	0	0	0	0	1	0	1	1	0	3	1	1	2	2	1	2
2	26.3	2	0	0	0	0	0	0	0	0	0	0	0	0	1	2	2	2	3	2
2	26.1	2	0	0	0	0	1	1	0	0	0	0	0	0	1	1	2	2	1	1
2	25.9	2	1	0	0	0	0	1					1	5	1	1	2	2	3	0
2	26.7	2	0	0	0	0	0	0						4	1	1	2	2	3	1
2	19.9	2	0	0	0	1	0	1						0	1	1	2	2	3	1
2	28.7	2	0	0	0	0	0	0	0	0		0	1	1	1	2	2	2	1	2
2	16.9	2	0	0	0	0	0	0	0	0	0	0	0	0	1	1	2	2	1	2
2	24.4	2	0	0	0	1	1	1						2	1	2	2	2	3	2
2	23.5	2	0	0	0	0	0	0					1	2	1	1	2	2	3	2
2	23.7	2	0	0	0	0	1	1	1	0	1	1	1	4	1	1	2	2	2	0
2	21.6	2	0	0	0	0	0	0	1	0	1	1	0	3	1	2	2	2	2	1
2	26.5	2	1	0	0	0	1	1						3	1	2	2	2	2	1
2	22.6	2	0	0	0	0	0	0	1	1			1	4	1	1	2	2	1	0
2	16.4	2	0	0	0	0	0	0	0	1	1	0	0	2	1	2	2	2	2	0
2	25.3	2	0	0	0	0	1	1	0	0	1	1	0	2	1	2	2	2	3	2
2	19.6	2	0	0	0	0	0	0	1	0	1	0	0	2	1	1	2	2	2	2
2	20.2	2	0	0	0	0	1	1	0	1	0	1	0	2	1	1	2	2	2	1
2	21.6	2	0	0	0	0	0	0	0	0	0	0	0	0	1	1	2	2	1	1
2	27.5	2	0	0	0	0	0	0	0	0	0	0	0	0	1	1	2	2	3	1
2	19.4	2	0	0	0	0	0	0	1	1	1	0	0	3	1	2	2	2	2	1
2	20.7	2	0	0	0	0	0	0	0	0	1	1	0	2	1	1	2	2	1	0
2	22.8	2	0	0	0	0	0	0	0	0	0	0	1	1	1	1	2	2	2	2
2	20.9	2	0	0	0	0	0	0	1	0	1	1	0	3	1	1	2	2	3	1
2	21.1	2	0	0	0	0	1	1	0	0	0	0	0	0	1	1	2	2	2	2
2	15.7	2	0	0	0	0	1	1	1	0	0	1	0	2	1	1	2	2	2	1
2	25.4	2	0	0	0	0	0	0	1	0	1	1	0	3	1	1	2	2	2	1
2	24.1	2	0	0	0	0	0	0	1	1	1	0	1	4	1	1	2	2	2	1
2	25.5	2	0	0	0	0	1	1	1				1	4	1	1	2	2	1	2
2	16.2	2	0	0	0	0	0	0	0	1	1	1	0	3	1	1	2	2	2	1
2	22.7	2	0	0	0	0	0	0	0	0	1	0	0	1	1	1	2	2	1	0
2	23.5	2	0	0	0	0	0	0	1	0	0	0	1	2	1	1	2	2	1	2
2	23.1	2	0	0	0	0	0	0	1	1	1	1	1	5	1	1	2	2	1	1
2	27.2	2	0	0	0	0	1	1	1	0	1	1	1	4	1	1	2	2	1	1
2	19.5	2	0	0	0	0	0	0	1	1	1	1	0	4	1	1	2	2	2	2
2	23.3	2	1	0	0	0	0	1	1	0	1	0	1	3	1	1	2	2	2	2
2	18.3	2	0	0	0	1	0	1		1	1			5	1	1	2	2	1	2
2	20.2	2	0	0	0	1	0	1	0	0	1	0	1	2	1	2	2	2	2	0
2	22.7	2	0	0	0	1	0	1	1	0	0	0	0	1	1	2	2	2	2	2
2	23.3	2	1	0	0	0	0	1	0	1	1	1	0	3	1	1	2	2	1	1
2	24.1	2	1	1	0	0	0	1	0	0	1	1	0	2	1	1	2	2	3	2
2	26.3	2	0	0	0	0	0	0	0	1	0	0	0	1	1	1	2	2	2	0
2	22.6	2	0	0	0	0	0	0	1	0	1	0	0	2	1	2	2	2	1	1
2	29.4	2	0	0	0	0	0	0	0	0	0	0	0	0	1	1	2	2	1	1
2	23.2	2	0	0	0	0	0	0	1	1	1	1	1	5	1	1	2	2	2	1
2	20.6	2	0	0	0	1	0	1			1	1	1	4	1	1	2	2	3	2
2	21.4	2	0	0	1	0	0	1	1		1		1	4	1	1	2	2	2	2
2	21.2	2	1	0	0	0	0	1						1	1	2	2	2	3	1
2	19.7	2	0	0	0	0	0	0	1	0	1	0	1	3	1	1	2	2	1	2
2	25.2	2	0	0	1	0	0	1	0	0	1	1	0	2	1	1	2	2	2	1
2	17.9	2	0	0	0	0	0	0	0	0	1	0	0	1	1	2	2	2	1	2
2	23.4	2	1	0	1	0	0	1	0	0	0	0	0	0	1	1	2	2	2	0
2	19.2	2	0	0	0	0	0	0	0	0	1	0	0	1	1	2	2	2	3	2
2	21.7	2	0	0	0	0	1	1	1	0	1	1	1	4	1	1	2	2	2	1
2	21.3	2	0	0	0	0	0	0	1	0	0	0	1	2	1	1	2	2	2	2
2	23.4	2	0	0	0	0	0	0	1	1	1	1	1	5	1	1	2	2	2	1
2	23.8	2	0	0	0	0	1	1	1	1	1	0	1	4	1	1	2	2	1	1
2	25.2	2	0	0	0	1	0	1	1	0	1	0	0	2	1	1	2	2	3	2
2	25.2	2	0	0	0	0	0	0	1	0	1	0	0	2	1	2	2	2	2	2
2	26.9	2	0	0	0	0	0	0	1	1	1	1	0	4	1	2	2	2	2	2
2	29.2	2	0	0	0	0	0	0	0	0	0	0	0	0	1	2	2	2	1	1
2	25.4	2	0	0	1	1	0	1	0	0	0	0	0	0	1	2	2	2	3	1
2	32.6	2	0	0	0	0	0	0	1	0	0	1	0	2	1	2	2	2	3	2
2	19.4	2	0	0	0	0	1	1	0	0	0	0	0	0	1	1	2	2	1	2
2	22.5	2	0	0	1	1	0	1	1	0	1	1	0	3	1	1	2	2	2	0
2	20.5	2	0	0	0	0	0	0	0	0	1	1	0	2	1	1	2	2	2	2
2	23.6	2	0	0	0	0	1	1	0	0	0	1	0	1	1	1	2	2	2	0
2	27.8	2	0	0	1	1	0	1	0	0	1	1	1	3	1	1	2	2	3	0
2	20.4	2	0	0	0	0	0	0	0	0	0	1	0	1	1	1	2	2	1	0
2	30.5	2	0	0	0	0	0	0	0	0	0	0	0	0	1	2	2	2	3	2
2	20.9	2	0	0	1	0	0	1	0	0	0	0	0	0	1	1	2	2	2	2
2	17.5	2	0	0	0	0	0	0	0	0	1	0	0	1	1	1	2	2	2	1
2	20.2	2	0	0	0	0	0	0	1	1	1	1	0	4	1	1	2	2	2	1
2	25.7	2	0	0	0	0	1	1	1	0	1	1	1	4	1	2	2	2	2	1
2	22.4	2	0	0	0	1	0	1	1	1				4	1	2	2	2	1	0
2	21.5	2	0	0	0	0	0	0	0	0	0	0	0	0	1	1	2	2	2	0
2	24	2	1	0	0	0	0	1	0	0	0	0	0	0	1	2	2	2	1	0
2	21.3	2	0	0	0	0	0	0	0	1	1	0	1	3	1	1	2	2	1	2
2	20.3	2	0	0	0	0	0	0	0	0	0	1	0	1	1	1	2	2	2	1
2	20.9	2	0	0	0	0	0	0	0	0	1	1	0	2	1	2	2	2	2	1
2	18.7	2	0	0	0	0	0	0	0	0	1	0	0	1	1	1	2	2	3	1
2	19.9	2	0	0	0	0	0	0	0	0	1	0	1	2	1	1	2	2	2	1
2	20.4	2	0	0	0	0	0	0	0	0	1	1	0	2	1	1	2	2	2	0
2	28.3	2	0	0	0	1	1	1	0	0	0	0	0	0	1	2	2	2	3	0
2	20.2	2	1	0	1	0	0	1	0	0	0	0	0	0	1	2	2	2	1	2
2	21.4	2	0	0	0	0	0	0	0	0	0	0	0	0	1	1	2	2	2	2
2	19.9	2	0	0	0	0	0	0	0	1	1	1	0	3	1	2	2	2	2	2
2	21.7	2	0	0	0	0	0	0	1	0	1	1	0	3	1	2	2	2	1	2
2	27.3	2	0	0	0	0	0	0	0	0	1	0	0	1	1	1	2	2	1	0
2	23.6	2	1	1	0	1	0	2	0	0	0	0	0	0	1	1	2	2	3	1
2	26.6	2	1	0	0	0	0	1	1	0	1	0	1	3	1	2	2	2	1	2
2	24.2	2	0	0	0	0	0	0	0	0	1	0	0	1	1	1	2	2	1	1
2	24.2	2	0	0	0	0	0	0	0	0	1	0	0	1	1	1	2	2	3	2
2	24.6	2	0	0	0	1	1	1	1	0	1	0	0	2	1	1	2	2	1	1
2	23.4	2	0	0	0	0	0	0	1	1	1	0	1	4	1	1	2	2	3	2
2	21.1	2	0	0	0	0	0	0	1	0	1	1	1	4	1	1	2	2	1	2
2	24.7	2	0	0	0	0	0	0	0	0	1	0	1	2	1	1	2	2	2	2
2	24.8	2	0	0	0	0	0	0	0	0	1	0	1	2	1	1	2	2	1	1
2	34	2	0	0	0	0	0	0	1	0	1	0	0	2	1	1	2	2	2	2
2	24.8	2	0	0	0	1	0	1	0	0	0	0	0	0	1	1	2	2	2	2
2	27.3	2	0	0	0	0	0	0	0	1	0	0	0	1	1	1	2	2	2	0
2	21.1	2	0	0	0	1	0	1	0	1	1	0	0	2	1	2	2	2	3	1
2	18.6	2	0	0	0	0	0	0	0	0	1	1	0	2	1	2	2	2	2	1
2	23.4	2	0	0	0	0	1	1	1	0	1	1	1	4	1	1	2	2	1	1
2	30.4	2	0	0	1	0	0	1	0	0	1	1	0	2	1	1	2	2	1	1
2	25.4	2	0	0	0	1	0	1						3	1	2	2	2	3	1
2	18.7	2	0	0	0	0	0	0	0	0	1	0	0	1	1	2	2	2	3	2
2	24	2	0	0	0	1	0	1	0	0	0	0	0	0	1	2	2	2	3	1
2	21.5	1	0	0	1	0	0	1	1	0	1	1	0	3	1	1	2	2	3	2
2	17	2	0	1	0	0	1	1						0	1	1	2	2	3	1
2	19	2	0	0	0	0	0	0	0	0	1	0	0	1	1	1	2	2	2	2
2	20.7	2	1	0	0	0	0	1						0	1	1	2	1	3	1
2	22	2	0	0	0	0	1	1	0	0	1	0	0	1	1	1	2	1	3	1
2	20.5	2	0	0	0	0	0	0	0	0	0	0	0	0	1	1	2	1	1	2
2	27.2	2	0	0	0	1	0	1	1	0	1	0	1	3	1	1	2	1	3	1
2	19	2	0	0	0	0	0	0					1	5	1	1	2	1	3	2
2	23	2	0	0	0	0	0	0	0	1	1	0	0	2	1	1	2	1	3	2
2	28.7	2	0	0	0	0	0	0						3	1	2	2	1	3	1
2	21.5	2	1	1	0	0	0	1						1	1	1	2	1	3	1
2	25.4	2	0	0	0	0	0	0						5	1	1	2	1	3	2
2	19.9	2	0	1	0	1	0	1	0	1	0	0	0	1	1	1	2	1	1	2
2	21.1	2	1	1	1	0	1	2	0	0	1	0	1	2	1	1	2	1	2	1
2	25.4	2	1	1	0	0	1	2	0	0	0	0	0	0	1	2	2	1	3	0
2	23.4	2	0	0	0	0	0	0	1	1	1	1	1	5	1	1	2	1	3	0
2	31.6	2	1	0	1	1	0	2	1	0	0	0	1	2	1	1	2	1	3	0
2	19.4	2	1	1	1	0	0	2	0	0	0	0	0	0	1	2	2	1	3	2
2	24.1	2	0	0	0	0	0	0	0	0	1	1	0	2	1	1	2	1	3	2
2	22.5	2	1	0	0	0	0	1		1				4	1	1	2	1	3	1
2	18.1	2	0	1	0	0	1	1	1	0	1	1	1	4	1	1	2	1	2	0
2	16.1	2	0	1	0	0	0	1	1		1			4	1	1	2	1	3	1
2	19	2	1	0	0	0	0	1	0	0	0	0	1	1	1	1	2	1	3	2
2	29.9	2	0	0	0	0	0	0		1			1	5	1	1	2	1	3	0
2	21.2	2	0	0	0	0	0	0	0	0	1	0	0	1	1	1	2	1	1	0
2	23.7	2	0	1	0	0	0	1	1	0	1	1		4	1	1	2	1	3	1
2	21.8	2	0	1	0	0	0	1	0	0	0	0	0	0	1	1	2	1	2	2
2	23	2	0	0	0	0	1	1	1	0	1	1	0	3	1	1	2	1	2	0
2	19.5	2	0	0	0	0	0	0	1	1	1	0	0	3	1	1	2	1	3	2
2	28	2	0	1	0	0	0	1					1	1	1	1	2	1	1	0
2	24.3	2	0	0	0	0	0	0					1	5	1	1	2	1	2	0
2	19.3	2	0	1	0	0	1	1	0	0	1	0	1	2	1	1	2	1	3	0
2	24.8	2	0	0	0	0	1	1	0	1	0	0	0	1	1	1	2	1	3	1
2	21.5	2	0	1	0	1	0	1		1				2	1	1	2	1	2	2
2	22.8	2	1	0	1	0	1	2	0	0	0	0	0	0	1	2	2	1	3	1
2	26.7	2	0	0	0	0	0	0						3	1	1	2	1	3	1
2	21.9	2	1	0	0	0	0	1	0	0	0	0	0	0	1	1	2	1	1	1
2	25.5	2	0	0	0	0	0	0	0	0	0	0	1	1	1	1	2	1	3	1
2	22.2	2	1	1	0	0	0	1	0					3	1	1	2	1	3	0
2	30.2	2	1	0	0	0	0	1	0	1	0	1	0	2	1	2	2	1	3	1
2	25.3	2	1	0	0	0	0	1	0				0	0	1	1	2	1	1	0
2	27.4	2	1	0	1	0	0	1	1	1	1	1	0	4	1	1	2	1	1	0
2	20.8	2	0	0	0	0	0	0	0	1	1	1	0	3	1	1	2	1	2	1
2	20.6	2	0	0	0	0	0	0		1	1	1	1	5	1	1	2	1	2	0
2	19.7	2	0	0	0	0	0	0	1	1	1	1	1	5	1	1	2	1	2	1
2	21.4	2	1	1	0	0	0	1	0	0	1	0	0	1	1	1	2	1	2	2
2	25.9	2	0	0	0	0	0	0	0	1	1	1	0	3	1	1	2	1	2	0
2	27.4	2	0	0	0	0	0	0	0	0	0	0	1	1	1	1	2	1	3	2
2	23	2	1	0	0	0	0	1	0	0	0	1	1	2	1	1	2	1	2	0
2	22	2	0	0	0	0	0	0	1	1	1	1	1	5	1	1	2	1	2	1
2	21.1	2	0	0	0	0	0	0	1	1	1	0	0	3	1	1	2	1	2	1
2	21.2	2	0	1	0	0	0	1	1	0	1	0	0	2	1	1	2	1	1	1
2	27.1	2	0	0	0	0	1	1	0	0	0	1	1	2	1	1	2	1	3	0
2	21.6	2	0	0	0	0	0	0	0	1	1	1	1	4	1	1	2	1	2	0
2	22.3	2	0	1	0	1	0	1	0	0	0	0	1	1	1	1	2	1	1	0
2	21.9	2	1	1	0	0	0	1	1	0	0	1	1	3	1	1	2	1	3	1
2	27.2	2	1	0	0	0	0	1	0	0	0	0	1	1	1	1	2	1	3	2
2	23.4	2	0	0	0	0	0	0	1	0	1	0	1	3	1	1	2	1	2	0
2	24.2	2	0	0	0	0	0	0		1			1	3	1	1	2	1	1	2
2	21.3	2	0	0	0	0	0	0	0	0	0	0	1	1	1	2	2	1	3	1
2	28.9	2	1	0	0	1	1	2	0	0	0	0	1	1	1	1	2	1	3	1
2	22.2	2	0	0	0	0	0	0	0	0	0	0	1	1	1	1	2	1	2	0
2	24.1	2	0	0	0	0	0	0	0	0	1	0	0	1	1	1	2	1	1	1
2	23.1	2	0	0	0	0	0	0	0	0	0	0	0	0	1	1	2	1	3	1
2	22.5	2	0	0	0	0	0	0	1	1	1	1	1	5	1	1	2	1	3	1
2	23.7	2	0	1	0	0	0	1	0	0	0	0	1	1	1	1	2	1	3	0
2	22.3	2	0	0	0	0	0	0	0	0	0	0	0	0	1	1	2	1	3	2
2	23.1	2	1	0	0	0	0	1					1	2	1	1	2	1	3	0
2	21.4	2	1	1	0	0	0	1					1	5	1	1	2	1	3	2
2	22.1	2	0	0	0	0	0	0	0	0	0	0	1	1	1	1	2	1	1	1
2	22.8	2	1	1	0	0	0	1						3	1	2	2	1	3	0
2	25.6	2	0	0	0	0	0	0	0	0	0	0	1	1	1	2	2	1	3	1
2	23.3	2	1	0	0	1	1	2						2	1	1	2	1	3	1
2	25.5	1	1	1	0	0	1	2	1	0	1	1	1	4	1	1	2	1	3	1
2	25.8	2	1	0	0	1	0	1	0	0	0	0	1	1	1	1	2	1	1	0
2	21.3	2	1	0	0	0	0	1	1		1	0	1	3	1	1	2	1	1	0
2	24.8	2	0	0	0	0	0	0	1	0	1	1	1	4	1	2	2	1	3	2
2	22.8	2	0	0	0	0	0	0	1	1			1	5	1	1	2	1	3	1
2	19	2	0	0	0	0	0	0	0	1	1	0	0	2	1	1	2	1	2	1
2	27.9	2	0	0	0	0	1	1	1	0	0	0	1	2	1	1	2	1	2	2
2	28.4	2	0	0	1	0	1	1	1	0	1	0	0	2	1	1	2	1	1	1
2	24.1	2	0	0	0	0	1	1	1	0	1	1	1	4	1	2	2	1	2	0
2	23.5	2	0	1	0	1	0	1			1			3	1	1	2	1	3	1
2	24.1	2	0	0	1	0	1	1	0	0	0	0	0	0	1	1	2	1	2	2
2	21.5	2	0	0	0	0	0	0	0	0	1	0	0	1	1	1	2	1	3	2
2	21.6	2	0	1	0	1	0	1	0	1	0	0	0	1	1	1	2	1	1	2
2	20.4	2	1	0	0	0	0	1	0	0	0	0	0	0	1	1	2	1	2	2
2	21.1	2	0	0	0	0	0	0	0	0	1	0	1	2	1	1	2	1	1	1
2	20.9	2	0	0	0	0	0	0	1	0	1	0	1	3	1	1	2	1	1	1
2	25.1	2	0	0	1	0	1	1	0	0	0	0	0	0	1	1	2	1	2	0
2	22.2	2	0	0	0	0	0	0	0	1	1	0	1	3	1	1	2	1	1	2
2	21.8	2	0	0	0	0	0	0	0	1			0	3	1	1	2	1	2	2
2	23.5	2	0	0	0	0	0	0	0	1	1	1	0	3	1	1	2	1	1	0
2	22.7	2	0	0	0	0	0	0	0	0	0	0	1	1	1	1	2	1	2	1
2	24	2	1	0	0	0	0	1	1	1	1	0	1	4	1	1	2	1	2	2
2	19.5	2	1	0	0	0	0	1	0	0	0	0	1	1	1	1	2	1	3	1
2	23.9	2	1	0	0	0	0	1	1	1	0	1	0	3	1	1	2	1	2	1
2	28.3	2	0	0	0	0	0	0	0	0	0	0	1	1	1	1	2	1	1	0
2	18.5	2	1	0	0	0	1	1	0	0	0	1	0	1	1	1	2	1	3	2
2	29.3	2	0	0	0	0	1	1	0	0	0	0	0	0	1	1	2	1	3	0
2	26.3	2	1	1	0	1	1	2	0	1	0	1	0	2	1	1	2	1	3	0
2	16.3	2	0	0	0	0	0	0	1	0	0	0	0	1	1	2	2	1	3	2
2	19.2	2	0	0	0	0	0	0	0	1	0	0	0	1	1	1	2	1	1	2
2	26	2	0	0	0	0	0	0	0	0	0	0	0	0	1	2	2	1	3	1
2	19.1	2	1	0	1	0	1	2	1	0	0	1	1	3	1	1	2	1	2	2
2	22	2	0	0	0	0	0	0						3	1	1	2	1	1	2
2	23.2	2	0	0	0	0	0	0	1	1				4	1	1	2	1	3	2
2	19.6	2	1	1	0	1	1	2	0	0	0	1	0	1	1	1	2	1	3	0
2	21.2	2	0	0	0	0	0	0	0	0	0	0	0	0	1	1	2	1	1	1
2	24.3	2	1	1	0	0	0	1	0	0	0	0	0	0	1	1	2	1	3	0
2	25.3	2	0	0	0	0	0	0	1	1	0	0	0	2	1	1	2	1	2	0
2	21.9	2	1	0	0	0	0	1	1	1	0	0	1	3	1	2	2	1	3	1
2	23.3	2	1	0	0	0	1	1						1	1	2	2	1	2	0
2	22.9	2	1	0	0	0	0	1	0	0	0	0	0	0	1	1	2	1	3	2
2	20.9	2	1	0	0	1	0	1	0	0	1	0	0	1	1	1	2	1	2	1
2	24.2	2	1	1	0	0	0	1	1	0	1	1		4	1	1	2	1	3	2
2	18.7	2	1	0	0	0	1	1	0	0	0	0	1	1	1	1	2	1	3	2
2	20.9	2	1	0	0	0	0	1	0	0	0	0	0	0	1	1	2	1	2	2
2	22.9	2	0	0	0	0	0	0	0	1	1	0	1	3	1	1	2	1	3	0
2	17.9	2	1	1	0	0	1	2	0	0	0	0	1	1	1	1	2	1	2	2
2	23.3	2	1	0	0	0	0	1	1	0	1	1	0	3	1	1	2	1	1	2
2	18.8	2	0	1	0	0	1	1	1	1		0	0	3	1	1	2	1	3	1
2	25.7	2	0	0	0	0	0	0	1	0	1	1	1	4	1	1	2	1	3	0
2	22.8	2	0	0	0	0	0	0	1	0	1	0	1	3	1	2	2	1	3	0
2	26.7	2	0	0	1	0	1	1	0	0	0	0	1	1	1	1	2	1	1	0
2	21.3	2	1	1	1	0	1	2	0	0	0	0	1	1	1	1	2	1	1	1
2	22.6	2	1	0	0	0	0	1	0	0	0	0	0	0	1	1	2	1	3	0
2	22.5	2	0	0	0	0	1	1	0	0	0	0		1	1	1	2	1	3	1
2	22.4	2	0	0	0	0	0	0	0	1	1	1	0	3	1	1	2	1	3	1
2	24.7	2	1	0	0	0	0	1	1	0	1	0	0	2	1	2	2	1	2	1
2	21.8	2	0	0	0	0	0	0	0	1	1	0	0	2	1	1	2	1	2	1
2	29.8	2	0	0	0	0	0	0	0	0	0	0	0	0	1	1	2	1	3	2
2	24	2	1	0	1	0	1	2					1	3	1	1	2	1	3	0
2	24.9	2	0	0	0	0	0	0	0	1	1	0	1	3	1	1	2	1	1	1
2	23.7	2	0	0	1	0	0	1	0	0	0	0	0	0	1	1	2	1	3	0
2	21.5	2	0	0	0	0	0	0	0	0	0	0	0	0	1	1	2	1	1	2
2	21.3	2	0	0	0	0	0	0	1	1	1		1	4	1	1	2	1	2	1
2	22.6	2	0	1	0	0	1	1	0	0	1	0	0	1	1	1	2	1	2	1
2	24.1	2	0	0	0	0	0	0	0	0	1	0	0	1	1	1	2	1	1	1
2	21.5	2	0	0	0	0	1	1	1	0	1	1	1	4	1	1	2	1	2	0
2	23.6	2	1	0	1	0	0	1	1	0	1	1	0	3	2	1	2	2	1	0
2	21.5	2	0	0	0	1	0	1	0	0	0	0	0	0	2	2	2	2	2	1
2	21.3	2	0	0	1	0	0	1	0	0	1	1	0	2	2	1	2	2	1	1
2	23.8	2	1	0	0	0	0	1	0	1	1	1		3	2	2	2	2	1	2
2	19.9	2	0	0	0	0	0	0	1	0	1	1	0	3	2	1	2	2	1	2
2	20.8	2	1	0	0	0	0	1	0	0	1	1	0	2	2	1	2	2	1	1
2	26.7	2	0	0	0	0	0	0	0	0	0	0	0	0	2	2	2	2	1	1
2	30	2	1	0	0	0	0	1	0	0	1	1	0	2	2	1	2	2	2	1
2	24.1	2	0	0	0	1	0	1	1	0	1	1	0	3	2	1	2	2	2	2
2	23.6	1	0	0	0	0	0	0	0	0	1	1	0	2	2	1	2	2	3	2
2	25	2	0	0	0	0	0	0	0	0	1	1	0	2	2	2	2	2	1	2
2	18.7	1	0	0	1	1	0	1	0	0	1	0	0	1	2	2	2	2	2	2
2	26.2	2	0	0	1	0	0	1	0	0	1	1	0	2	2	2	2	2	1	1
2	20	1	0	0	0	0	0	0	0	0	1	0	0	1	2	1	2	2	2	2
2	20.3	2	0	0	0	0	0	0	1	0	1	1	0	3	2	1	2	2	1	0
2	22.6	2	1	0	0	0	0	1	1	0	1	1	0	3	2	1	2	2	1	1
2	23.5	2	1	0	0	0	0	1	0	0	1	1	0	2	2	2	2	2	1	2
2	22.7	1	0	0	0	0	0	0	0	0	0	0	0	0	2	1	2	2	2	2
2	30.6	2	0	0	0	0	0	0	1	1	1	1	0	4	2	1	2	2	1	1
2	28.6	1	0	0	0	0	0	0	1	0	0	1	0	2	2	1	2	2	3	2
2	24.6	2	0	0	1	1	1	2	1					3	2	2	2	2	2	2
2	22.5	2	0	0	0	0	0	0	1	0	1	1		3	2	2	2	2	3	1
2	21.8	2	0	0	0	0	0	0	1	1	1	1	0	4	2	1	2	2	2	2
2	19.3	1	0	0	0	0	0	0	0	0	0	0	0	0	2	1	2	2	3	2
2	22.1	2	0	0	0	0	0	0						0	2	2	2	2	3	2
2	21.8	2	0	0	0	1	0	1	1	0	1	1	0	3	2	2	2	2	1	0
2	24.7	2	0	0	1	1	0	1	1	1	1	1	0	4	2	1	2	2	1	2
2	28.4	1	0	0	0	0	0	0	0	0	1	1	0	2	2	2	2	2	2	2
2	23.4	2	0	0	0	1	1	1	0	0	1	1	0	2	2	2	2	2	1	2
2	19.5	2	0	0	0	0	0	0	1	1	1	1	0	4	2	2	2	2	1	2
2	27.6	2	0	0	0	0	0	0	0	0	0	0	0	0	2	2	2	2	2	1
2	24.5	1	0	0	1	0	0	1	1	0	1	0	0	2	2	1	2	2	1	1
2	21.3	1	0	0	0	0	0	0	0	0	1	1	0	2	2	1	2	2	2	2
2	21.4	2	0	0	0	0	0	0	1	0	1	1	1	4	2	1	2	2	1	1
2	22.7	2	0	0	0	0	0	0	1	1	0	0	1	3	2	1	2	2	2	2
2	21.5	1	0	0	0	0	0	0	1	1		0	0	3	2	1	2	2	1	2
2	23.4	2	0	0	0	0	0	0	0	0	1	1	0	2	2	2	2	2	2	1
2	22.7	2	0	0	0	1	0	1	0	0	1	1	0	2	2	2	2	2	3	1
2	21.2	2	0	0	0	0	0	0	0	0	1	1	0	2	2	1	2	2	2	1
2	23.4	1	0	0	0	1	0	1	0	0	1	1	0	2	2	2	2	2	2	2
2	19	1	0	0	0	0	0	0	0	0	1	1	0	2	2	1	2	2	2	2
2	21.4	2	0	0	0	0	0	0	0	1	1	1	0	3	2	2	2	2	1	1
2	20.7	1	0	1	0	0	0	1	0	0	1	1	1	3	2	1	2	2	1	0
2	24.5	2	0	0	0	1	0	1	0	0	1	1	0	2	2	1	2	2	2	2
2	19.9	2	0	1	0	0	1	1	1	0	1	1	0	3	2	2	2	2	3	2
2	21.4	2	0	0	0	0	0	0	1	1	1	1	0	4	2	2	2	2	1	2
2	20.5	2	0	0	0	0	0	0						1	2	2	2	2	3	2
2	21.5	1	0	0	0	1	1	1	0	0	1	1	0	2	2	2	2	2	3	0
2	23.5	1	0	0	0	0	0	0	0	0	1	1	0	2	2	2	2	2	2	2
2	23.9	2	0	0	0	0	0	0	1	1	1	1	1	5	2	1	2	2	2	0
2	28.4	2	1	0	0	0	0	1	0	0	1	0	0	1	2	2	2	2	1	1
2	29.3	2	0	0	0	0	0	0	0	0	1	1	0	2	2	2	2	2	2	0
2	20	2	0	0	0	0	1	1	1	0	1	1	0	3	2	1	2	2	2	0
2	22	2	1	0	0	1	0	1	0	0	1	0	0	1	2	1	2	2	2	2
2	19.3	2	0	0	0	0	0	0	1	1	1	1	0	4	2	1	2	2	1	2
2	24.3	2	0	0	0	0	0	0	1	1	1	1	1	5	2	1	2	2	1	0
2	20.2	2	0	0	0	0	0	0	1	1	1	1	1	5	2	2	2	2	2	1
2	23.8	2	0	0	0	1	1	1	0	0	1	1	0	2	2	2	2	2	3	1
2	23.5	2	0	0	0	0	1	1	0	1	0	0	0	1	2	1	2	2	1	1
2	23.8	2	0	0	0	0	0	0	1	1	1	0	0	3	2	1	2	2	1	1
2	25.6	2	0	0	0	0	0	0	1	0	1	0	1	3	2	1	2	2	1	0
2	22.3	1	0	0	0	1	0	1	0	0	1	1	0	2	2	1	2	2	1	2
2	25.1	2	0	0	0	0	0	0	0	0	1	0	0	1	2	1	2	2	2	2
2	26.4	2	0	0	0	0	0	0	0	1	1	1	0	3	2	2	2	2	2	0
2	24.8	2	1	0	0	0	0	1	1	0	1	1	1	4	2	1	2	2	2	1
2	24.4	2	1	0	1	0	0	1	0	0	0	0	0	0	2	2	2	2	3	2
2	24.4	2	0	0	0	0	0	0	0	0	0	0	0	0	2	2	2	2	2	1
2	21	2	0	0	0	0	0	0	0	0	0	0	0	0	2	1	2	2	2	2
2	23.5	2	0	0	0	0	0	0	0	1	0	0	0	1	2	1	2	2	2	0
2	24.1	2	0	0	0	0	0	0	0	0	1	1	0	2	2	1	2	2	1	1
2	19.9	2	0	0	0	0	0	0	0	0	1	0	0	1	2	1	2	2	2	2
2	24.9	2	0	0	0	0	0	0	0	0	0	0	0	0	2	2	2	2	2	1
2	22.2	2	0	0	0	0	0	0	1	0	1	1	1	4	2	1	2	2	2	1
2	29.1	2	0	0	0	0	0	0	0	0	0	0	0	0	2	2	2	2	2	2
2	29.3	2	0	0	0	1	0	1	0	0	1	0	0	1	2	1	2	2	2	2
2	30	2	1	0	0	0	0	1	0	0	1	0	0	1	2	1	2	2	2	2
2	24.5	2	0	0	0	1	0	1	1	1	1	1	0	4	2	1	2	2	1	1
2	21.7	2	0	0	0	0	0	0	1	0	1	1	0	3	2	1	2	2	1	2
2	18.4	2	0	0	0	0	0	0	0	1	1	1	1	4	2	1	2	2	1	2
2	20.4	2	0	0	1	0	0	1	0	0	1	1	0	2	2	1	2	2	3	2
2	23.8	1	0	0	0	0	1	1	1	0	0	0	0	1	2	2	2	2	3	2
2	25.6	2	0	0	1	0	0	1	1	0	0	0	1	2	2	1	2	2	1	2
2	18.9	1	0	0	0	0	1	1	0	0	0	0	0	0	2	2	2	2	2	2
2	26	2	0	0	0	0	1	1	1	0	1	1	0	3	2	1	2	2	1	1
2	21.3	2	0	0	0	1	1	1	1	1				5	2	1	2	2	2	2
2	20.2	2	0	0	0	1	0	1	1	0	1	1	0	3	2	2	2	2	3	1
2	26.6	2	0	0	0	0	0	0	0	0	1	0	0	1	2	2	2	2	3	1
2	22.5	2	0	0	0	0	0	0	1	0	1	0	1	3	2	1	2	2	1	0
2	21.1	1	0	0	0	0	0	0	1	0	1	0	0	2	2	1	2	2	2	1
2	27.9	2	0	0	0	0	0	0	1	1	1	0	0	3	2	2	2	2	1	1
2	21.7	2	0	0	0	0	0	0	1	1	1	0	0	3	2	2	2	2	1	2
2	24.2	1	0	0	0	0	0	0	0	0	0	1	0	1	2	1	2	2	3	2
2	23.8	2	0	0	1	0	0	1						1	2	2	2	2	3	0
2	26.6	2	0	0	0	1	1	1						1	2	1	2	2	3	2
2	23.4	2	0	0	0	0	0	0	0	0	0	0	0	0	2	2	2	2	1	1
2	24	2	0	0	0	0	1	1	0	1	1	0	0	2	2	1	2	2	1	2
2	23.4	2	0	0	0	0	0	0	0	0	1	0	0	1	2	2	2	2	2	1
2	23.1	2	0	0	0	0	0	0	0	0	1	0	0	1	2	1	2	1	3	1
2	26.2	2	0	0	0	0	0	0	1	1	1	1	1	5	2	1	2	1	1	1
2	22.4	2	1	0	0	0	0	1	0	0	0	0	0	0	2	2	2	1	1	2
2	22.9	2	0	0	0	0	0	0	0	1	1	0	0	2	2	1	2	1	2	1
2	21.5	2	0	0	0	0	0	0	0	1				3	2	1	2	1	1	2
2	21.6	2	0	0	0	0	0	0	0	0	1	1	0	2	2	2	2	1	2	2
2	28.9	2	0	0	0	1	1	1	1	1	1	1	0	4	2	1	2	1	3	1
2	20.7	2	1	1	0	0	0	1						4	2	1	2	1	3	1
2	27.2	2	0	0	0	0	0	0	1	1	1	1	1	5	2	1	2	1	2	1
2	26	2	0	0	0	0	0	0	1	0	1	1	1	4	2	1	2	1	2	1
2	24.8	2	0	0	0	0	1	1	1	1	1	0	0	3	2	1	2	1	1	1
2	25.4	2	0	0	0	0	0	0	1	1	1	1	1	5	2	1	2	1	1	1
2	25	2	0	0	0	0	0	0	1		1		1	5	2	1	2	1	3	1
2	19.5	2	0	0	0	0	0	0	1	1	1	1	0	4	2	1	2	1	3	1
2	21.8	2	0	1	0	0	1	1	0			1	1	2	2	1	2	1	3	1
2	26.7	2	0	0	0	0	0	0	1	0	1	1	0	3	2	1	2	1	3	1
2	19	1	0	0	0	0	0	0	1	1	1	0	0	3	2	1	2	1	1	2
2	20	2	0	0	0	0	0	0	0	0	0	0	0	0	2	1	2	1	3	1
2	21.4	2	0	0	0	0	0	0	1	0	1	0	0	2	2	1	2	1	1	1
2	24	2	0	0	0	0	0	0	1	1	1	1	0	4	2	2	2	1	3	1
2	23.1	2	1	0	1	0	1	2	0	0	0	0	0	0	2	1	2	1	1	2
2	24	2	1	0	0	0	0	1				1		2	2	2	2	1	3	0
2	21.8	2	0	0	0	0	0	0	0	0	0	0	0	0	2	1	2	1	3	2
2	22.4	2	1	0	0	0	0	1	0	0	0	1	1	2	2	1	2	1	3	0
2	25.3	2	0	0	0	0	0	0	0	0	0	1	0	1	2	2	2	1	3	2
2	23	2	0	0	0	0	0	0	0	1	1	1	0	3	2	1	2	1	2	0
2	20.6	2	1	0	0	0	0	1	0	1	1	1	0	3	2	1	2	1	2	2
2	22.1	2	0	0	0	0	0	0	1			1		5	2	2	2	1	3	2
2	24.3	2	0	0	0	0	0	0	0	0	0	0	0	0	2	2	2	1	3	1
2	20.2	2	0	1	0	0	0	1	0	1	0	0	0	1	2	1	2	1	3	2
2	23.6	2	0	0	0	0	0	0	1	0	1	0	0	2	2	1	2	1	3	2
2	18.9	2	0	0	0	0	0	0	1	1	1	1	0	4	2	2	2	1	1	2
2	23.3	2	0	0	0	0	0	0	0	0	1	1	0	2	2	1	2	1	1	2
2	22.6	2	1	0	0	0	0	1	0	0	0	0	1	1	2	2	2	1	3	1
2	24.4	2	0	1	0	0	0	1	0	0	1	1		2	2	1	2	1	2	1
2	24.7	2	0	0	0	0	1	1	0	1	0	1	0	2	2	2	2	1	2	0
2	26.1	2	1	0	0	0	0	1	0	0	1	1	0	2	2	1	2	1	2	1
2	24.5	2	0	0	0	0	0	0						2	2	2	2	1	2	1
2	25.3	2	0	0	0	0	0	0	0	0	1	1	1	3	2	1	2	1	3	2
2	21.5	2	1	1	1	0	1	2						0	2	1	2	1	2	2
2	25.4	2	0	0	0	0	0	0	1	0	1	1	0	3	2	2	2	1	3	1
2	19.7	2	0	0	0	1	1	1	0	0	1	1	1	3	2	1	2	1	2	2
2	19.9	2	1	0	0	0	0	1						2	2	2	2	1	2	2
2	25.9	2	1	0	0	0	0	1	0	0	0	0	0	0	2	1	2	1	2	1
2	20.6	2	1	0	0	0	1	1	1	0	0	1	0	2	2	1	2	1	3	1
2	18.5	2	0	0	0	0	1	1	1	0	0	0	0	1	2	1	2	1	2	2
2	21.2	2	0	0	0	0	0	0	1	0	1	1	0	3	2	1	2	1	2	2
2	17.7	2	0	0	0	0	0	0	1	0	1	1	0	3	2	1	2	1	3	0
2	26.9	2	0	0	0	0	0	0	1	1	1	1	0	4	2	2	2	1	1	2
2	22.2	2	0	0	0	0	0	0	0	1	1	1	1	4	2	1	2	1	2	1
2	25.7	2	0	0	0	0	0	0	0	0	0	1	0	1	2	2	2	1	3	0
2	24.7	2	1	1	0	0	1	2	0	1	1	1	1	4	2	1	2	1	2	1
2	20.8	2	0	0	0	0	0	0	1	0	1	1	0	3	2	1	2	1	1	1
2	21.9	2	0	0	0	0	0	0	0	0	0	1	0	1	2	1	2	1	3	1
2	21.6	2	0	0	0	0	0	0	0	0	1	1	1	3	2	1	2	1	3	1
2	19.9	2	0	0	0	0	0	0	0	1	1	1		3	2	1	2	1	3	2
2	23.6	2	0	0	0	0	0	0	0	1	1	1		4	2	1	2	1	2	1
2	21	2	0	0	0	0	1	1	0	0	1	0	0	1	2	1	2	1	2	1
2	19.7	2	0	0	0	0	0	0	0	0	0	0	1	1	2	1	2	1	1	2
2	19.2	1	0	0	0	0	0	0	0	0	0	0	0	0	2	2	2	1	2	0
2	26.1	2	0	0	0	0	0	0	0		0	0	0	0	2	2	2	1	1	0
2	20.4	2	1	0	0	0	0	1	0	0	1	0	0	1	2	2	2	1	1	1
2	22.4	2	0	0	0	0	0	0	1	0	0	0	0	1	2	2	2	1	3	2
2	23.8	2	0	0	0	0	0	0						2	2	2	2	1	3	1
2	25.1	2	1	0	0	0	0	1	0	0	1	0	0	1	2	1	2	1	1	2
2	22.9	2	0	0	0	0	0	0		1	1	1		5	2	1	2	1	1	2
2	22.3	2	0	0	0	0	1	1	0	0	1	0	0	1	2	1	2	1	2	1
2	23.1	2	0	0	0	0	0	0	0	0	0	0	0	0	2	1	2	1	3	2
2	22.7	2	0	0	0	1	0	1	1	0	0	1	0	2	2	2	2	1	1	0
2	26.2	2	0	0	0	0	0	0		1	1	1	1	5	2	2	2	1	3	1
2	23.8	2	0	0	0	1	0	1	1	1	1	1	1	5	2	1	2	1	1	0
2	21	2	0	0	0	0	0	0	0	0	1	1	1	3	2	1	2	1	2	2
2	22.5	2	1	0	0	1	1	2	0	0	0	1	0	1	2	1	2	1	2	1
2	25.5	2	1	0	0	0	0	1	0	0	1	1	0	2	2	1	2	1	1	2
2	22	2	0	0	1	1	0	1	1	1	0	1	1	4	2	1	2	1	1	1
2	20.7	2	1	0	0	0	0	1	0	0	0	0	0	0	2	1	2	1	2	0
2	19.4	2	0	0	0	0	0	0	0	1	1	1	0	3	2	1	2	1	1	0
2	26.5	2	0	0	0	0	0	0	1	0	1	0	0	2	2	1	2	1	1	0
2	24.5	2	0	0	0	0	0	0	1	0	1	1	0	3	2	1	2	1	3	1
2	23.6	2	0	0	0	0	0	0	0	1	0	0	0	1	2	1	2	1	3	2
2	22.9	2	0	0	0	0	0	0	1	0	1	1	1	4	2	1	2	1	1	1
2	26	2	0	0	0	0	0	0	1	0	1	1	0	3	2	1	2	1	3	1
2	26.7	1	0	0	0	0	0	0	1	0	1	1	1	4	2	1	2	1	1	2
2	28.3	2	1	0	0	0	1	1	1	0	1	0	0	2	2	1	2	1	2	1
2	28.2	2	1	0	1	0	0	1	1	0	1	0	0	2	2	1	2	1	2	0
2	20	2	1	1	0	0	0	1	0	0	0	0	0	0	2	1	2	1	2	1
2	21.8	2	0	0	0	0	0	0	0	1	0	0	0	1	2	1	2	1	1	1
2	26.2	2	0	0	0	0	0	0	0	0	1	1	0	2	2	1	2	1	3	2
2	24.1	2	0	0	0	0	0	0	0	0	0	0	0	0	2	1	2	1	2	2
2	28.8	2	1	0	0	0	0	1	0	1	1	0	0	2	2	1	2	1	2	2
2	24	2	0	0	0	0	0	0	0			1		3	2	1	2	1	2	1
2	14.1	2	1	1	0	1	1	2	0	0	0	0	1	1	2	1	2	1	3	2
2	20.6	2	1	0	0	0	0	1	0	0	0	1	1	2	2	1	2	1	2	0
2	20.4	2	1	0	0	0	1	1	0	1	1	1	0	3	2	2	2	1	2	0
2	19.4	2	0	0	0	0	0	0	0	0	0	1	0	1	2	1	2	1	2	2
2	24.7	2	1	0	0	0	0	1	0	1	0	0	0	1	2	1	2	1	2	1
2	20.5	2	1	0	0	1	1	2	0	0	0	1	0	1	2	2	2	1	3	1
2	21	2	1	0	0	0	1	1	1	0	1	1	0	3	2	1	2	1	2	1
2	21.9	2	0	0	0	0	0	0	0	0	1	1	0	2	2	1	2	1	1	0
2	28.4	2	0	0	0	0	0	0	0	1	0	0	0	1	2	2	2	1	1	0
2	22.4	2	0	0	0	0	0	0		1	1	1		4	2	1	2	1	1	1
2	20.1	2	1	0	0	0	0	1	0	0	1	1	0	2	2	1	2	1	1	2
2	22	2	0	0	0	0	0	0	0	1	1	0	0	2	2	1	2	1	1	2
2	27.1	2	0	0	0	0	1	1	0	1	1	1	1	4	2	1	2	1	2	0
2	26.8	2	1	0	0	0	1	1	0	0	1	0	0	1	2	1	2	1	1	2
2	17.6	2	0	0	0	0	1	1	0	0	0	0	0	0	2	1	2	1	3	2
3	22.1	2	0	0	0	0	0	0	0	1	0	0	0	1	1	2	1	2	2	2
3	16.3	2	0	0	0	0	1	1	0	0	0	1	0	1	1	1	1	2	2	2
3	18.3	2	0	0	0	0	0	0	0	0	1	0	0	1	1	2	1	2	1	2
3	19.7	2	0	0	0	0	0	0	0	0	0	0	0	0	1	2	1	2	1	2
3	18.9	2	0	0	0	0	0	0	0	0	1	0	0	1	1	1	1	2	2	2
3	23.8	2	0	1	0	0	0	1	1	1			1	4	1	2	1	2	2	2
3	23.4	2	0	0	1	0	1	1	0	0	1		1	2	1	1	1	2	2	2
3	22	2	0	0	1	0	0	1	0	0	1	0	0	1	1	1	1	2	3	1
3	19.9	2	0	0	0	0	0	0	1					4	1	2	1	2	2	2
3	28.8	2	0	0	0	0	0	0	0	1	0	0	1	2	1	1	1	2	3	1
3	20.7	2	0	0	0	0	0	0	0	1	0	0	0	1	1	2	1	2	3	2
3	19.7	2	1	1	0	0	0	1	0	0	0	0	0	0	1	1	1	2	1	0
3	19.9	2	0	0	0	1	0	1						4	1	2	1	2	3	1
3	20.6	2	1	0	0	0	0	1	1	0	1	0	0	2	1	1	1	2	3	2
3	22.7	2	0	0	0	0	0	0	1	1	1	1	1	5	1	1	1	2	1	1
3	23.9	2	0	0	0	0	0	0	0	1	1	1	1	4	1	2	1	2	1	0
3	21.6	1	0	0	0	0	0	0	1	1	1	1	1	5	1	2	1	2	3	2
3	22.1	2	0	0	0	0	0	0	1	0	0	0	1	2	1	1	1	2	3	2
3	26.3	2	0	0	1	0	0	1	1	1	0	0	1	3	1	1	1	2	3	0
3	19.9	2	0	0	0	0	1	1	1	0	1	1	1	4	1	1	1	2	2	2
3	22	2	0	0	0	0	0	0	0	0	1	0	0	1	1	1	1	2	2	1
3	25.8	2	0	0	0	0	0	0	1		1	1	1	4	1	1	1	2	2	1
3	24.7	2	0	0	0	0	0	0	1	0	1	1	0	3	1	1	1	2	2	1
3	23.6	2	0	0	0	0	1	1	0	0	1	1	1	3	1	1	1	2	2	1
3	17.1	2	0	0	0	1	1	1						2	1	1	1	2	3	2
3	19.4	2	0	0	0	0	1	1	1	1	0	1	0	3	1	1	1	2	1	2
3	19.4	2	0	0	0	0	0	0	0	1	1	0	0	2	1	1	1	2	1	2
3	25.9	2	0	0	0	0	0	0	0	0	0	0	0	0	1	1	1	2	2	2
3	22.1	1	1	0	0	0	0	1	0	0	0	0	0	0	1	1	1	2	1	2
3	19.2	1	0	0	0	0	0	0	1	0	1	0	0	2	1	1	1	2	1	0
3	20.9	2	0	0	0	0	1	1	1	0	1	1	1	4	1	1	1	1	3	2
3	25.4	2	0	0	1	0	1	1			1			3	1	1	1	1	3	0
3	16.2	2	0	1	0	0	0	1			1			1	1	1	1	1	1	2
3	23.3	2	0	0	0	0	0	0	1	1	1	1	0	4	1	1	1	1	2	0
3	30.3	2	1	0	0	0	0	1	0	1	1	1	1	4	1	1	1	1	2	2
3	21.5	2	0	1	0	0	0	1	0	0	0	0	0	0	1	1	1	1	1	2
3	18.4	2	0	1	0	0	1	1	0	1	1	1	1	4	1	1	1	1	3	0
3	18.3	2	0	1	1	1	1	2	0				1	1	1	1	1	1	2	1
3	20	2	0	0	0	0	0	0	1	0	1	1	1	4	1	1	1	1	3	0
3	31.6	2	1	1	0	0	0	1	0	0	0	0	0	0	1	1	1	1	3	1
3	26.4	2	1	1	0	0	0	1					1	3	1	1	1	1	2	0
3	20.3	2	0	0	0	0	0	0	1				1	4	1	2	1	1	3	1
3	24.4	2	1	1	0	0	0	1	1	0	1	1	0	3	1	2	1	1	3	1
3	22.7	2	0	0	0	0	0	0	0	0	1	0	1	2	1	1	1	1	1	1
3	26.6	2	0	0	0	0	0	0	1		1			3	1	1	1	1	1	2
3	24.7	2	1	0	0	0	0	1	0	0	0	0	0	0	1	2	1	1	3	2
3	21.9	2	0	0	0	0	0	0			1	1	1	5	1	1	1	1	2	1
3	25.3	2	1	0	0	0	0	1	0				0	0	1	1	1	1	1	0
3	22.9	2	0	0	0	0	0	0	1	0	1	1	0	3	1	1	1	1	3	0
3	21.6	2	0	0	0	0	0	0	0	0	1	1	1	3	1	1	1	1	2	1
3	20.8	2	1	0	0	0	0	1	0	0	0	0	1	1	1	1	1	1	2	0
3	20.9	2	0	0	0	0	0	0	1	0	1	1	0	3	1	1	1	1	1	2
3	20.7	2	0	0	0	0	1	1	0	0	0	0	1	1	1	1	1	1	2	2
3	24.5	2	1	0	0	0	0	1	0	1	0	1	1	3	1	1	1	1	3	0
3	27.1	2	1	0	0	0	0	1	1	1	0	0	1	3	1	1	1	1	3	2
3	25.9	2	0	0	0	0	0	0	1	0	1	1	1	4	1	1	1	1	3	2
3	22.9	2	1	1	0	0	0	1	1	1	0	1	0	3	1	1	1	1	3	2
3	20.8	2	0	1	0	0	0	1					1	4	1	1	1	1	3	1
3	26	2	1	0	1	0	0	1	1		1			4	1	1	1	1	1	1
3	18.7	2	1	1	0	0	1	2		1	1	1	1	5	1	1	1	1	1	1
3	23.3	2	1	0	0	1	1	2						4	1	1	1	1	3	1
3	22.3	2	0	0	0	0	0	0				1	1	5	1	1	1	1	3	0
3	25	2	0	0	0	0	0	0	1	1	1	1	1	5	1	1	1	1	3	1
3	20.8	2	0	0	0	0	0	0	1	1	1	1	0	4	1	1	1	1	1	1
3	21.6	2	0	0	0	0	0	0	0	0	1	0	0	1	1	1	1	1	1	1
3	20.5	2	1	1	0	1	0	2	0	0	1	0	0	1	1	2	1	1	2	1
3	23.5	2	0	1	0	0	0	1	1	1	1	1	1	5	1	1	1	1	1	1
3	21.3	2	0	0	0	0	0	0	1	1	1	1	0	4	1	1	1	1	2	1
3	18.3	2	0	0	0	0	0	0			1		1	5	1	1	1	1	1	1
3	20.7	2	0	0	0	1	1	1	0	1	1	1	0	3	1	1	1	1	2	1
3	18.1	2	0	1	0	0	0	1	1	0				2	1	1	1	1	2	1
3	26.2	2	1	1	0	0	0	1		1				5	1	1	1	1	3	0
3	22.7	2	0	0	0	0	0	0	0	0	1	1	0	2	1	1	1	1	2	1
3	21.1	2	1	1	0	0	0	1						3	1	1	1	1	2	1
3	23.2	2	0	0	0	0	0	0	0	0	0	0	1	1	1	1	1	1	2	1
3	19.6	2	0	0	0	0	1	1	1	0	1	1	0	3	1	1	1	1	2	0
3	19.3	2	0	0	0	0	1	1	0	0	1	0	0	1	1	1	1	1	1	0
3	21.9	2	1	1	0	0	1	2				1	1	3	1	1	1	1	3	0
3	28.9	2	0	0	0	1	1	1	1	1	1	0	0	3	1	1	1	1	3	0
3	14.8	2	0	0	0	0	0	0				1		4	1	1	1	1	3	0
3	23.8	2	0	0	0	0	0	0	0	0	1	0	0	1	1	1	1	1	2	1
3	27.1	2	0	0	0	0	0	0	0	0	1	0		1	1	1	1	1	3	0
3	25	2	0	0	0	0	0	0	0	0	1	0	0	1	1	2	1	1	2	1
3	23.7	2	0	0	1	0	0	1	0	0	0	0	0	0	1	1	1	1	3	0
3	27	1	0	0	1	0	0	1	0	0	1	1	0	2	2	1	1	2	2	2
3	25.5	1	0	0	1	0	0	1	0	0	0	1	0	1	2	2	1	2	1	2
3	22.1	2	0	0	1	0	0	1	0	0	0	0	0	0	2	1	1	2	1	2
3	16.1	2	0	0	0	0	0	0	0	0	0	0	0	0	2	1	1	2	2	2
3	21.2	1	0	0	0	0	1	1	0	0	1	1	0	2	2	2	1	2	1	2
3	27.3	1	0	0	0	0	0	0	0	0	1	1	0	2	2	1	1	2	2	2
3	24.5	2	0	0	0	0	0	0	1	1	1	1	0	4	2	2	1	2	2	2
3	28.9	2	0	0	0	0	0	0	0	0	1	0	0	1	2	1	1	2	2	1
3	23.3	1	0	0	0	0	1	1	0	0	1	1	0	2	2	2	1	2	2	1
3	17.1	2	0	0	0	0	0	0	0	0	1	1	0	2	2	1	1	2	2	2
3	25	1	0	0	1	0	0	1	0	0	0	0	0	0	2	1	1	2	2	1
3	32.3	1	1	1	0	0	0	1	0	0	1	1	0	2	2	1	1	2	2	0
3	23.6	2	0	0	1	0	0	1	0	0	0	0	0	0	2	1	1	2	2	1
3	25.1	2	0	0	0	0	0	0	0	0	0	1	0	1	2	2	1	2	3	2
3	24.9	2	0	0	0	0	0	0	1	0	0	1	1	3	2	2	1	2	2	2
3	28.4	2	0	0	1	0	0	1	0	0	0	0	0	0	2	2	1	2	1	1
3	25.6	2	1	0	0	1	1	2	0	0	1	1	0	2	2	1	1	1	3	0
3	24.6	2	0	0	0	1	0	1	0	0	0	0	0	0	2	2	1	1	3	0
3	15.4	2	0	0	0	0	0	0	0	0	1	0	0	1	2	2	1	1	2	2
3	24.5	2	0	0	0	0	1	1	1	0	1	1		3	2	1	1	1	1	1
3	20.3	2	0	0	0	0	0	0	1	0	1	1	0	3	2	2	1	1	2	1
3	25.5	2	0	0	0	0	0	0	1	1	1	1	1	5	2	2	1	1	3	1
3	21.5	2	1	1	1	0	1	2						1	2	1	1	1	2	2
3	23.7	2	0	1	0	0	0	1	0	0	0	0	0	0	2	1	1	1	1	1
3	23.8	2	0	0	0	1	0	1	1	0	1	1	0	3	2	2	1	1	2	1
3	23.6	2	0	0	0	0	0	0	0	1	1	1	1	4	2	1	1	1	3	1
3	25.8	2	0	0	1	0	0	1	0	0	0	0	0	0	2	1	1	1	3	1
3	21.3	2	0	0	0	0	0	0	0	0	1	1	0	2	2	2	1	1	3	2
3	19.5	2	0	0	0	0	0	0	0	0	1	1	0	2	1	1	2	2	2	2
3	24.1	2	0	0	1	0	0	1	1	0	1	1	0	3	1	1	2	2	1	2
3	28.9	2	0	0	1	0	0	1	0	0	1	0	0	1	1	2	2	2	2	2
3	18.3	2	0	0	1	0	0	1	0	0	1	0	0	1	1	1	2	2	1	2
3	17.5	2	0	1	0	0	0	1	1	1	1	1	0	4	1	1	2	2	1	2
3	24.9	2	0	0	0	0	1	1	1	0	1	1	0	3	1	2	2	2	1	1
3	23.9	2	0	0	1	0	1	1	1	1	1	0	0	3	1	2	2	2	1	2
3	21.2	2	0	0	0	0	0	0	1	1	1	0	0	3	1	2	2	2	1	2
3	25.4	2	0	0	0	0	1	1	0	0	0	0	0	0	1	1	2	2	3	0
3	24.1	2	1	0	1	0	1	2						0	1	2	2	2	1	0
3	23.8	2	0	0	0	1	1	1	0	0	1	1	0	2	1	2	2	2	2	2
3	20.5	2	0	0	0	0	0	0	0	0	1	0	1	2	1	2	2	2	2	2
3	28	2	0	0	0	0	0	0	0	0	1	1	1	3	1	1	2	2	2	1
3	19.3	2	0	0	0	0	0	0	0	0	1	0	0	1	1	1	2	2	2	2
3	17.2	2	0	0	0	0	0	0	0	0	1	0	0	1	1	1	2	2	2	1
3	21	1	0	0	1	0	0	1	0	0	1	1	0	2	1	1	2	2	1	2
3	20.9	2	0	0	0	0	0	0	0	0	1	0	0	1	1	2	2	2	1	2
3	21.6	2	0	0	1	0	0	1	0	0	1	0	0	1	1	1	2	2	2	2
3	17.2	2	0	0	0	0	0	0	1	0	1	1	0	3	1	1	2	2	1	2
3	27.7	2	0	0	0	0	0	0	1	0	1	1	0	3	1	2	2	2	1	0
3	19.6	2	0	0	1	0	0	1	0	0	1	1	0	2	1	2	2	2	1	2
3	17.5	2	0	0	0	0	0	0	1	1	0	0	0	2	1	1	2	2	1	2
3	24	2	0	0	0	0	0	0	1	0	0	0	0	1	1	1	2	2	1	2
3	23.6	2	0	0	0	0	1	1	0	0	1	0	0	1	1	1	2	2	2	2
3	22.6	2	0	0	0	1	1	1	1	0	1	0	0	2	1	1	2	2	2	2
3	23.9	2	1	1	0	0	0	1	0	0	1	0	0	1	1	2	2	2	3	1
3	21.3	2	0	0	0	0	0	0	0	0	0	0	0	0	1	1	2	2	2	1
3	23.7	2	0	0	0	0	0	0	0	1	0	1	0	2	1	2	2	2	1	1
3	24	2	0	0	0	0	0	0	0	0	0	0	0	0	1	1	2	2	2	0
3	16.3	2	0	0	0	0	0	0	0	0	1	0	0	1	1	1	2	2	1	2
3	18.8	2	0	0	0	0	0	0	0	0	0	0	0	0	1	1	2	2	2	2
3	19.8	2	0	0	0	0	0	0	1	0	1	0	0	2	1	1	2	2	2	1
3	29.3	2	0	0	0	0	0	0	1	0	1	0	1	3	1	2	2	2	1	2
3	29.7	2	1	0	0	0	1	1	1	0	0	0	1	2	1	2	2	2	3	0
3	21.7	2	0	0	1	0	0	1	0	0	1	0	0	1	1	2	2	2	1	2
3	25.2	2	0	0	0	0	0	0	0	0	1	0	0	1	1	2	2	2	1	2
3	22.6	2	0	0	0	1	0	1	1	0	0	0	0	1	1	2	2	2	2	2
3	20.2	2	0	0	1	0	0	1	1	0	1	0	0	2	1	2	2	2	1	2
3	19	2	0	0	0	0	1	1	0	0	0	0	0	0	1	1	2	2	2	2
[truncated: 4,777 more rows]
